# Supplementary material for: 2,3-Diamino­pyridinium sorbate–sorbic acid (1/1)
Source: Acta Crystallogr Sect E Struct Rep Online. 2011 Dec 21;68(Pt 1):o186. doi: 10.1107/S1600536811053025 (PMC3254524; doi:10.1107/S1600536811053025)
Supplement: Supplementary file 1 [file e-68-0o186-sup1.cif]

##############################################################################
#                                                                            #
# This CIF contains the data in a paper accepted for publication in          #
# Acta Crystallographica Section E. It conforms to the requirements of       #
# Notes for Authors for Acta Crystallographica Section E, and has been       #
# peer reviewed under the auspices of the IUCr Commission on Journals.       #
#                                                                            #
# Full details of the Crystallographic Information File format               #
# are given in the paper "The Crystallographic Information File (CIF):       #
# a New Standard Archive File for Crystallography" by S. R. Hall, F. H.      #
# Allen and I. D. Brown [Acta Cryst. (1991), A47, 655-685].                  #
#                                                                            #
# The current version of the core CIF dictionary is obtainable from          #
# ftp://ftp.iucr.org/pub/cif_core.dic.                                       #
#                                                                            #
# Software is freely available for graphical display of the structure(s)     #
# in this CIF. For information consult the CIF software page                 #
# http://www.iucr.org/resources/cif/software.                                #
#                                                                            #
# This file may be used for bona fide research purposes within the           #
# scientific community so long as proper attribution is given to the journal # 
# article from which it was obtained.                                        #
#                                                                            #
##############################################################################
data_global
_audit_creation_method     'form.cif (version 2.0)'
_journal_data_validation_number     ?
_journal_date_recd_electronic     2011-12-05
_journal_date_accepted     2011-12-09
_journal_name_full     'Acta Crystallographica, Section E'
_journal_year     2012
_journal_volume     68
_journal_issue      1
_journal_page_first     o186
_journal_page_last     o186
_journal_paper_category     QO
_journal_paper_doi     10.1107/S1600536811053025
_journal_coeditor_code     HB6558
_publ_contact_author_name     'Prof. Fun, Hoong-Kun'
_publ_contact_author_address
;
      X-ray Crystallography Unit
      School of Physics
      Universiti Sains Malaysia
      11800 USM, Penang
      MALAYSIA
;
_publ_contact_author_email     'hkfun@usm.my'
_publ_contact_author_fax     '604 6579150'
_publ_contact_author_phone     '604 6533652'
_publ_section_title
;
2,3-Diaminopyridinium sorbate--sorbic acid (1/1)
;
loop_
    _publ_author_name
    _publ_author_footnote
    _publ_author_address
    'Madhukar Hemamalini' ?
;
      X-ray Crystallography Unit
      School of Physics
      Universiti Sains Malaysia
      11800 USM, Penang
      Malaysia
;
    'Jia Hao Goh'
;
      Thomson Reuters ResearcherID: C-7576-2009.
;
;
      X-ray Crystallography Unit
      School of Physics
      Universiti Sains Malaysia
      11800 USM, Penang
      Malaysia
;
    'Hoong-Kun Fun'
;
      Thomson Reuters ResearcherID: A-3561-2009.
;
;
      X-ray Crystallography Unit
      School of Physics
      Universiti Sains Malaysia
      11800 USM, Penang
      Malaysia
;
data_I
_audit_creation_method     SHELXL-97
_chemical_name_systematic
;
2,3-Diaminopyridinium hexa-2,4-dienoate--hexa-2,4-dienoic acid (1/1)
;
_chemical_name_common
;
2,3-Diaminopyridinium sorbate--sorbic acid (1/1)
;
_chemical_formula_moiety     'C5 H8 N3 +, C6 H7 O2 -, C6 H8 O2'
_chemical_formula_sum     'C17 H23 N3 O4'
_chemical_formula_iupac     'C5 H8 N3 +, C6 H7 O2 -, C6 H8 O2'
_chemical_formula_weight     333.38
_chemical_melting_point     ?
_symmetry_cell_setting     monoclinic
_symmetry_space_group_name_H-M     'P 21/c'
_symmetry_space_group_name_Hall     '-P 2ybc'
loop_
    _symmetry_equiv_pos_as_xyz
    'x, y, z'
    '-x, y+1/2, -z+1/2'
    '-x, -y, -z'
    'x, -y-1/2, z-1/2'
_cell_length_a     16.1636(17)
_cell_length_b     9.6538(10)
_cell_length_c     12.6887(13)
_cell_angle_alpha     90.00
_cell_angle_beta     112.844(2)
_cell_angle_gamma     90.00
_cell_volume     1824.6(3)
_cell_formula_units_Z     4
_cell_measurement_reflns_used     4699
_cell_measurement_theta_min     2.51
_cell_measurement_theta_max     23.55
_cell_measurement_temperature     100.00(10)
_exptl_crystal_description     plate
_exptl_crystal_colour     brown
_exptl_crystal_size_max     0.47
_exptl_crystal_size_mid     0.25
_exptl_crystal_size_min     0.06
_exptl_crystal_density_diffrn     1.214
_exptl_crystal_density_meas     ?
_exptl_crystal_density_method     'not measured'
_exptl_crystal_F_000     712
_exptl_absorpt_coefficient_mu     0.087
_exptl_absorpt_correction_type     multi-scan
_exptl_absorpt_process_details     '(SADABS; Bruker, 2009)'
_exptl_absorpt_correction_T_min     0.9599
_exptl_absorpt_correction_T_max     0.9944
_exptl_special_details
;
The crystal was placed in the cold stream of an Oxford Cryosystems Cobra
open-flow nitrogen cryostat (Cosier & Glazer, 1986) operating at
100.0(1) K.
;
_diffrn_ambient_temperature     100.00(10)
_diffrn_radiation_type     MoK\a
_diffrn_radiation_wavelength     0.71073
_diffrn_radiation_source     'fine-focus sealed tube'
_diffrn_radiation_monochromator     graphite
_diffrn_measurement_device_type     'Bruker APEXII DUO CCD'
_diffrn_measurement_method     '\f and \w scans'
_diffrn_detector_area_resol_mean     .
_diffrn_reflns_number     27805
_diffrn_reflns_av_R_equivalents     0.0449
_diffrn_reflns_av_sigmaI/netI     0.0346
_diffrn_reflns_theta_min     2.51
_diffrn_reflns_theta_max     30.09
_diffrn_reflns_theta_full     30.10
_diffrn_measured_fraction_theta_max     0.993
_diffrn_measured_fraction_theta_full     0.993
_diffrn_reflns_limit_h_min     -22
_diffrn_reflns_limit_h_max     22
_diffrn_reflns_limit_k_min     -13
_diffrn_reflns_limit_k_max     13
_diffrn_reflns_limit_l_min     -17
_diffrn_reflns_limit_l_max     17
_diffrn_standards_number     0
_diffrn_standards_interval_count     .
_diffrn_standards_interval_time     .
_diffrn_standards_decay_%     ?
_refine_special_details
;
 Refinement of F^2^ against ALL reflections.  The weighted R-factor wR and
 goodness of fit S are based on F^2^, conventional R-factors R are based
 on F, with F set to zero for negative F^2^. The threshold expression of
 F^2^ > 2\s(F^2^) is used only for calculating R-factors(gt) etc. and is
 not relevant to the choice of reflections for refinement.  R-factors based
 on F^2^ are statistically about twice as large as those based on F, and R-
 factors based on ALL data will be even larger.
;
_reflns_number_total     5345
_reflns_number_gt     2898
_reflns_threshold_expression     I>2\s(I)
_refine_ls_structure_factor_coef     Fsqd
_refine_ls_matrix_type     full
_refine_ls_R_factor_all     0.0976
_refine_ls_R_factor_gt     0.0474
_refine_ls_wR_factor_gt     0.1224
_refine_ls_wR_factor_ref     0.1524
_refine_ls_goodness_of_fit_ref     1.019
_refine_ls_restrained_S_all     1.019
_refine_ls_number_reflns     5345
_refine_ls_number_parameters     239
_refine_ls_number_restraints     0
_refine_ls_hydrogen_treatment     mixed
_refine_ls_weighting_scheme     calc
_refine_ls_weighting_details
         'calc w=1/[\s^2^(Fo^2^)+(0.0631P)^2^+0.2243P] where P=(Fo^2^+2Fc^2^)/3'
_atom_sites_solution_hydrogens     geom
_atom_sites_solution_primary     direct
_atom_sites_solution_secondary     difmap
_refine_ls_shift/su_max     ?
_refine_ls_shift/su_max_lt     0.001
_refine_ls_shift/su_mean     0.000
_refine_diff_density_max     0.296
_refine_diff_density_min     -0.222
_refine_ls_extinction_method     none
_refine_ls_extinction_coef     ?
loop_
    _atom_type_symbol
    _atom_type_description
    _atom_type_scat_dispersion_real
    _atom_type_scat_dispersion_imag
    _atom_type_scat_source
    'C' 'C' 0.0033 0.0016
                         'International Tables Vol C Tables 4.2.6.8 and 6.1.1.4'
    'H' 'H' 0.0000 0.0000
                         'International Tables Vol C Tables 4.2.6.8 and 6.1.1.4'
    'N' 'N' 0.0061 0.0033
                         'International Tables Vol C Tables 4.2.6.8 and 6.1.1.4'
    'O' 'O' 0.0106 0.0060
                         'International Tables Vol C Tables 4.2.6.8 and 6.1.1.4'
_computing_data_collection     'APEX2 (Bruker, 2009)'
_computing_cell_refinement     'SAINT (Bruker, 2009)'
_computing_data_reduction     'SAINT (Bruker, 2009)'
_computing_structure_solution     'SHELXTL (Sheldrick, 2008)'
_computing_structure_refinement     'SHELXTL (Sheldrick, 2008)'
_computing_molecular_graphics     'SHELXTL (Sheldrick, 2008)'
_computing_publication_material
                             'SHELXTL (Sheldrick, 2008) and PLATON (Spek, 2009)'
loop_
    _atom_site_type_symbol
    _atom_site_label
    _atom_site_fract_x
    _atom_site_fract_y
    _atom_site_fract_z
    _atom_site_U_iso_or_equiv
    _atom_site_adp_type
    _atom_site_calc_flag
    _atom_site_refinement_flags
    _atom_site_occupancy
    _atom_site_symmetry_multiplicity
    _atom_site_disorder_assembly
    _atom_site_disorder_group
    N N1 0.52439(11) 0.20084(17) 0.03419(12) 0.0703(4) Uani d . 1 1 . .
    N N2 0.45891(11) 0.1854(2) 0.16546(18) 0.0778(5) Uani d . 1 1 . .
    N N3 0.59685(10) 0.00896(17) 0.29774(14) 0.0713(4) Uani d . 1 1 . .
    C C1 0.52362(10) 0.14816(17) 0.13081(13) 0.0563(4) Uani d . 1 1 . .
    C C2 0.59314(9) 0.05457(16) 0.19419(13) 0.0522(4) Uani d . 1 1 . .
    C C3 0.65504(10) 0.02052(18) 0.14930(15) 0.0642(4) Uani d . 1 1 . .
    H H3A 0.7001 -0.0427 0.1878 0.077 Uiso calc R 1 1 . .
    C C4 0.65219(12) 0.0785(2) 0.04688(16) 0.0771(5) Uani d . 1 1 . .
    H H4A 0.6950 0.0548 0.0179 0.093 Uiso calc R 1 1 . .
    C C5 0.58688(14) 0.1688(2) -0.00887(16) 0.0808(5) Uani d . 1 1 . .
    H H5A 0.5844 0.2092 -0.0766 0.097 Uiso calc R 1 1 . .
    O O1B 0.20615(8) 0.22997(14) 0.43760(10) 0.0701(3) Uani d . 1 1 . .
    O O2B 0.26440(7) 0.21636(13) 0.62722(10) 0.0698(3) Uani d . 1 1 . .
    C C6B 0.20207(10) 0.24501(15) 0.53806(14) 0.0541(4) Uani d . 1 1 . .
    C C7B 0.11588(10) 0.29993(16) 0.53419(14) 0.0560(4) Uani d . 1 1 . .
    H H7BA 0.0703 0.3165 0.4631 0.067 Uiso calc R 1 1 . .
    C C8B 0.10027(10) 0.32670(15) 0.62678(13) 0.0536(4) Uani d . 1 1 . .
    H H8BA 0.1460 0.3066 0.6969 0.064 Uiso calc R 1 1 . .
    C C9B 0.01845(10) 0.38450(16) 0.62879(14) 0.0569(4) Uani d . 1 1 . .
    H H9BA -0.0277 0.4038 0.5588 0.068 Uiso calc R 1 1 . .
    C C10B 0.00417(13) 0.41200(19) 0.72185(16) 0.0688(5) Uani d . 1 1 . .
    H H10A 0.0505 0.3925 0.7916 0.083 Uiso calc R 1 1 . .
    C C11B -0.07969(15) 0.4715(3) 0.7250(2) 0.0929(7) Uani d . 1 1 . .
    H H11A -0.1059 0.4066 0.7604 0.139 Uiso calc R 1 1 . .
    H H11B -0.1213 0.4904 0.6485 0.139 Uiso calc R 1 1 . .
    H H11C -0.0660 0.5560 0.7683 0.139 Uiso calc R 1 1 . .
    O O1A 0.35766(7) 0.14675(14) 0.44960(11) 0.0747(4) Uani d . 1 1 . .
    H H1A 0.3058 0.1418 0.4452 0.112 Uiso calc R 1 1 . .
    O O2A 0.43810(7) 0.06465(17) 0.35977(11) 0.0830(4) Uani d . 1 1 . .
    C C6A 0.36773(10) 0.06657(18) 0.37630(13) 0.0588(4) Uani d . 1 1 . .
    C C7A 0.29051(10) -0.02288(17) 0.31033(13) 0.0571(4) Uani d . 1 1 . .
    H H7AA 0.2396 -0.0174 0.3273 0.068 Uiso calc R 1 1 . .
    C C8A 0.28871(10) -0.10933(17) 0.22971(13) 0.0571(4) Uani d . 1 1 . .
    H H8AA 0.3407 -0.1171 0.2153 0.069 Uiso calc R 1 1 . .
    C C9A 0.21322(11) -0.19332(17) 0.16161(14) 0.0592(4) Uani d . 1 1 . .
    H H9AA 0.1603 -0.1820 0.1733 0.071 Uiso calc R 1 1 . .
    C C10A 0.21248(13) -0.28488(19) 0.08416(16) 0.0716(5) Uani d . 1 1 . .
    H H10B 0.2656 -0.2947 0.0726 0.086 Uiso calc R 1 1 . .
    C C11A 0.13681(15) -0.3735(2) 0.01381(18) 0.0891(6) Uani d . 1 1 . .
    H H11G 0.1245 -0.3584 -0.0657 0.134 Uiso calc R 1 1 . .
    H H11D 0.0846 -0.3507 0.0288 0.134 Uiso calc R 1 1 . .
    H H11E 0.1521 -0.4690 0.0325 0.134 Uiso calc R 1 1 . .
    H H1N1 0.4814(17) 0.260(3) -0.006(2) 0.112(8) Uiso d . 1 1 . .
    H H1N2 0.4194(16) 0.234(2) 0.1193(19) 0.093(7) Uiso d . 1 1 . .
    H H2N2 0.4547(15) 0.148(3) 0.225(2) 0.098(9) Uiso d . 1 1 . .
    H H1N3 0.5524(13) 0.0094(18) 0.3168(15) 0.066(5) Uiso d . 1 1 . .
    H H2N3 0.6417(15) -0.055(3) 0.3295(19) 0.104(7) Uiso d . 1 1 . .
loop_
    _atom_site_aniso_label
    _atom_site_aniso_U_11
    _atom_site_aniso_U_22
    _atom_site_aniso_U_33
    _atom_site_aniso_U_12
    _atom_site_aniso_U_13
    _atom_site_aniso_U_23
    N1 0.0674(9) 0.0770(10) 0.0511(8) 0.0190(8) 0.0062(7) 0.0022(7)
    N2 0.0622(9) 0.0905(12) 0.0739(11) 0.0316(9) 0.0190(8) -0.0020(10)
    N3 0.0521(8) 0.0816(11) 0.0848(11) 0.0154(8) 0.0314(8) 0.0260(9)
    C1 0.0475(8) 0.0591(9) 0.0528(9) 0.0076(7) 0.0093(6) -0.0078(7)
    C2 0.0435(7) 0.0516(8) 0.0558(9) 0.0029(6) 0.0132(6) 0.0003(7)
    C3 0.0476(8) 0.0699(10) 0.0708(11) 0.0105(7) 0.0181(7) -0.0003(9)
    C4 0.0663(11) 0.1024(15) 0.0656(11) 0.0092(10) 0.0288(9) -0.0031(11)
    C5 0.0818(13) 0.1025(15) 0.0527(10) 0.0082(11) 0.0203(9) 0.0028(10)
    O1B 0.0584(7) 0.0927(9) 0.0518(6) 0.0105(6) 0.0133(5) -0.0043(6)
    O2B 0.0546(6) 0.0833(8) 0.0586(7) 0.0206(6) 0.0077(5) 0.0004(6)
    C6B 0.0472(8) 0.0474(8) 0.0572(9) 0.0013(6) 0.0087(7) -0.0020(7)
    C7B 0.0465(8) 0.0593(9) 0.0530(9) 0.0042(7) 0.0091(6) 0.0043(7)
    C8B 0.0484(8) 0.0488(8) 0.0542(9) 0.0001(6) 0.0097(6) 0.0031(7)
    C9B 0.0530(8) 0.0559(9) 0.0571(9) 0.0014(7) 0.0163(7) 0.0059(7)
    C10B 0.0731(11) 0.0684(11) 0.0661(11) 0.0056(9) 0.0283(9) 0.0067(9)
    C11B 0.0984(15) 0.0950(15) 0.1081(17) 0.0154(12) 0.0648(13) 0.0127(13)
    O1A 0.0507(6) 0.0923(9) 0.0765(8) -0.0053(6) 0.0195(6) -0.0293(7)
    O2A 0.0473(6) 0.1230(11) 0.0829(9) -0.0019(7) 0.0299(6) -0.0065(8)
    C6A 0.0473(8) 0.0721(10) 0.0563(9) 0.0017(7) 0.0194(7) -0.0026(8)
    C7A 0.0488(8) 0.0681(10) 0.0578(9) 0.0007(7) 0.0245(7) -0.0049(8)
    C8A 0.0536(8) 0.0649(9) 0.0525(8) 0.0105(7) 0.0201(7) 0.0031(7)
    C9A 0.0641(10) 0.0571(9) 0.0553(9) 0.0064(7) 0.0218(7) -0.0006(7)
    C10A 0.0771(12) 0.0684(11) 0.0646(10) 0.0135(9) 0.0222(9) -0.0041(9)
    C11A 0.1050(16) 0.0634(11) 0.0814(14) 0.0037(11) 0.0172(12) -0.0159(10)
_geom_special_details
;
 All s.u.'s (except the s.u. in the dihedral angle between two l.s. planes)
 are estimated using the full covariance matrix.  The cell s.u.'s are taken
 into account individually in the estimation of s.u.'s in distances, angles
 and torsion angles; correlations between s.u.'s in cell parameters are only
 used when they are defined by crystal symmetry.  An approximate (isotropic)
 treatment of cell s.u.'s is used for estimating s.u.'s involving l.s. planes.
;
loop_
    _geom_bond_atom_site_label_1
    _geom_bond_atom_site_label_2
    _geom_bond_site_symmetry_2
    _geom_bond_distance
    _geom_bond_publ_flag
    N1 C1 . 1.332(2) ?
    N1 C5 . 1.358(2) ?
    N1 H1N1 . 0.89(3) ?
    N2 C1 . 1.332(2) ?
    N2 H1N2 . 0.83(2) ?
    N2 H2N2 . 0.86(2) ?
    N3 C2 . 1.365(2) ?
    N3 H1N3 . 0.843(18) ?
    N3 H2N3 . 0.92(2) ?
    C1 C2 . 1.423(2) ?
    C2 C3 . 1.370(2) ?
    C3 C4 . 1.399(3) ?
    C3 H3A . 0.9300 ?
    C4 C5 . 1.339(3) ?
    C4 H4A . 0.9300 ?
    C5 H5A . 0.9300 ?
    O1B C6B . 1.310(2) ?
    O2B C6B . 1.2192(17) ?
    C6B C7B . 1.474(2) ?
    C7B C8B . 1.319(2) ?
    C7B H7BA . 0.9300 ?
    C8B C9B . 1.445(2) ?
    C8B H8BA . 0.9300 ?
    C9B C10B . 1.315(2) ?
    C9B H9BA . 0.9300 ?
    C10B C11B . 1.487(3) ?
    C10B H10A . 0.9300 ?
    C11B H11A . 0.9600 ?
    C11B H11B . 0.9600 ?
    C11B H11C . 0.9600 ?
    O1A C6A . 1.2682(19) ?
    O1A H1A . 0.8200 ?
    O2A C6A . 1.2341(18) ?
    C6A C7A . 1.481(2) ?
    C7A C8A . 1.312(2) ?
    C7A H7AA . 0.9300 ?
    C8A C9A . 1.440(2) ?
    C8A H8AA . 0.9300 ?
    C9A C10A . 1.318(2) ?
    C9A H9AA . 0.9300 ?
    C10A C11A . 1.475(3) ?
    C10A H10B . 0.9300 ?
    C11A H11G . 0.9600 ?
    C11A H11D . 0.9600 ?
    C11A H11E . 0.9600 ?
loop_
    _geom_angle_atom_site_label_1
    _geom_angle_atom_site_label_2
    _geom_angle_atom_site_label_3
    _geom_angle_site_symmetry_1
    _geom_angle_site_symmetry_3
    _geom_angle
    _geom_angle_publ_flag
    C1 N1 C5 . . 123.90(16) ?
    C1 N1 H1N1 . . 119.1(16) ?
    C5 N1 H1N1 . . 117.0(16) ?
    C1 N2 H1N2 . . 114.2(15) ?
    C1 N2 H2N2 . . 120.9(16) ?
    H1N2 N2 H2N2 . . 124(2) ?
    C2 N3 H1N3 . . 123.5(12) ?
    C2 N3 H2N3 . . 111.8(14) ?
    H1N3 N3 H2N3 . . 119.6(19) ?
    N2 C1 N1 . . 119.33(16) ?
    N2 C1 C2 . . 122.29(17) ?
    N1 C1 C2 . . 118.38(15) ?
    N3 C2 C3 . . 123.83(15) ?
    N3 C2 C1 . . 118.61(14) ?
    C3 C2 C1 . . 117.49(15) ?
    C2 C3 C4 . . 121.61(16) ?
    C2 C3 H3A . . 119.2 ?
    C4 C3 H3A . . 119.2 ?
    C5 C4 C3 . . 119.07(17) ?
    C5 C4 H4A . . 120.5 ?
    C3 C4 H4A . . 120.5 ?
    C4 C5 N1 . . 119.52(19) ?
    C4 C5 H5A . . 120.2 ?
    N1 C5 H5A . . 120.2 ?
    O2B C6B O1B . . 122.84(14) ?
    O2B C6B C7B . . 122.85(15) ?
    O1B C6B C7B . . 114.30(13) ?
    C8B C7B C6B . . 123.09(14) ?
    C8B C7B H7BA . . 118.5 ?
    C6B C7B H7BA . . 118.5 ?
    C7B C8B C9B . . 125.75(14) ?
    C7B C8B H8BA . . 117.1 ?
    C9B C8B H8BA . . 117.1 ?
    C10B C9B C8B . . 125.09(16) ?
    C10B C9B H9BA . . 117.5 ?
    C8B C9B H9BA . . 117.5 ?
    C9B C10B C11B . . 125.59(18) ?
    C9B C10B H10A . . 117.2 ?
    C11B C10B H10A . . 117.2 ?
    C10B C11B H11A . . 109.5 ?
    C10B C11B H11B . . 109.5 ?
    H11A C11B H11B . . 109.5 ?
    C10B C11B H11C . . 109.5 ?
    H11A C11B H11C . . 109.5 ?
    H11B C11B H11C . . 109.5 ?
    C6A O1A H1A . . 109.5 ?
    O2A C6A O1A . . 121.53(16) ?
    O2A C6A C7A . . 121.69(15) ?
    O1A C6A C7A . . 116.77(13) ?
    C8A C7A C6A . . 124.78(14) ?
    C8A C7A H7AA . . 117.6 ?
    C6A C7A H7AA . . 117.6 ?
    C7A C8A C9A . . 125.68(15) ?
    C7A C8A H8AA . . 117.2 ?
    C9A C8A H8AA . . 117.2 ?
    C10A C9A C8A . . 125.81(17) ?
    C10A C9A H9AA . . 117.1 ?
    C8A C9A H9AA . . 117.1 ?
    C9A C10A C11A . . 127.25(19) ?
    C9A C10A H10B . . 116.4 ?
    C11A C10A H10B . . 116.4 ?
    C10A C11A H11G . . 109.5 ?
    C10A C11A H11D . . 109.5 ?
    H11G C11A H11D . . 109.5 ?
    C10A C11A H11E . . 109.5 ?
    H11G C11A H11E . . 109.5 ?
    H11D C11A H11E . . 109.5 ?
loop_
    _geom_torsion_atom_site_label_1
    _geom_torsion_atom_site_label_2
    _geom_torsion_atom_site_label_3
    _geom_torsion_atom_site_label_4
    _geom_torsion_site_symmetry_1
    _geom_torsion_site_symmetry_2
    _geom_torsion_site_symmetry_3
    _geom_torsion_site_symmetry_4
    _geom_torsion
    _geom_torsion_publ_flag
    C5 N1 C1 N2 . . . . -179.49(19) ?
    C5 N1 C1 C2 . . . . 1.2(3) ?
    N2 C1 C2 N3 . . . . -4.5(3) ?
    N1 C1 C2 N3 . . . . 174.80(15) ?
    N2 C1 C2 C3 . . . . 178.37(17) ?
    N1 C1 C2 C3 . . . . -2.3(2) ?
    N3 C2 C3 C4 . . . . -174.93(17) ?
    C1 C2 C3 C4 . . . . 2.0(2) ?
    C2 C3 C4 C5 . . . . -0.5(3) ?
    C3 C4 C5 N1 . . . . -0.8(3) ?
    C1 N1 C5 C4 . . . . 0.4(3) ?
    O2B C6B C7B C8B . . . . 2.3(2) ?
    O1B C6B C7B C8B . . . . -177.53(15) ?
    C6B C7B C8B C9B . . . . 177.96(14) ?
    C7B C8B C9B C10B . . . . -179.26(17) ?
    C8B C9B C10B C11B . . . . 179.96(18) ?
    O2A C6A C7A C8A . . . . -0.6(3) ?
    O1A C6A C7A C8A . . . . 178.42(16) ?
    C6A C7A C8A C9A . . . . -177.50(15) ?
    C7A C8A C9A C10A . . . . -176.71(18) ?
    C8A C9A C10A C11A . . . . 179.34(18) ?
loop_
    _geom_hbond_atom_site_label_D
    _geom_hbond_atom_site_label_H
    _geom_hbond_atom_site_label_A
    _geom_hbond_site_symmetry_A
    _geom_hbond_distance_DH
    _geom_hbond_distance_HA
    _geom_hbond_distance_DA
    _geom_hbond_angle_DHA
    _geom_hbond_publ_flag
    O1A H1A O1B . 0.82 1.79 2.5252(19) 148 yes
    N1 H1N1 O1A 4_565 0.89(3) 2.06(3) 2.887(2) 153(3) yes
    N1 H1N1 O2A 4_565 0.89(3) 2.31(3) 3.094(2) 147(2) yes
    N2 H1N2 O1A 4_565 0.83(2) 2.30(2) 3.054(2) 152(2) yes
    N2 H1N2 O2B 4_565 0.83(2) 2.59(3) 3.136(2) 125(2) yes
    N2 H2N2 O2A . 0.86(2) 2.00(3) 2.863(2) 177(2) yes
    N3 H1N3 O2A . 0.84(2) 2.19(2) 3.010(2) 166.1(16) yes
    N3 H2N3 O2B 3_656 0.92(3) 2.09(3) 3.002(2) 170(2) yes
