# Supplementary material for: 2,3-Diamino­pyridinium sorbate–sorbic acid (1/1)
Source: Acta Crystallogr Sect E Struct Rep Online. 2011 Dec 21;68(Pt 1):o186. doi: 10.1107/S1600536811053025 (PMC3254524; doi:10.1107/S1600536811053025)
Supplement: Supplementary file 2 [file e-68-0o186-Isup2.hkl]

#
# h,k,l, Fc-squared, Fo-squared, sigma(Fo-squared) and status flag
#
data_I
_shelx_title ' goh9m in P2(1)/c (100K)'
_shelx_refln_list_code          4
_shelx_F_calc_maximum      209.15
_exptl_crystal_F_000       712.00
_reflns_d_resolution_high  0.7087
 
loop_
 _symmetry_equiv_pos_as_xyz
 'x, y, z'
 '-x, y+1/2, -z+1/2'
 '-x, -y, -z'
 'x, -y-1/2, z-1/2'
 
_cell_length_a    16.1636
_cell_length_b     9.6538
_cell_length_c    12.6887
_cell_angle_alpha  90.000
_cell_angle_beta  112.844
_cell_angle_gamma  90.000
 
_shelx_F_squared_multiplier     1.000
 
loop_
 _refln_index_h
 _refln_index_k
 _refln_index_l
 _refln_F_squared_calc
 _refln_F_squared_meas
 _refln_F_squared_sigma
 _refln_observed_status
   2   0   0       75.31       51.60      1.83 o
   3   0   0        0.87        0.71      0.55 o
   4   0   0      104.14       74.79      2.55 o
   5   0   0      870.28      925.38     20.24 o
   6   0   0      239.80      291.11      7.43 o
   7   0   0       75.11       77.13      2.75 o
   8   0   0      120.62      133.16      3.66 o
   9   0   0     1144.23     1243.47     25.40 o
  10   0   0      344.01      301.54      7.09 o
  11   0   0      519.59      522.87     13.27 o
  12   0   0      290.80      276.43      7.22 o
  13   0   0      203.39      233.04      6.54 o
  14   0   0      236.23      245.42     11.28 o
  15   0   0       82.07      106.55     10.93 o
  16   0   0      174.28      180.17      5.96 o
  17   0   0       31.10       27.25      2.87 o
  18   0   0       11.25        2.79      2.55 o
  19   0   0        9.80       10.15      3.01 o
  20   0   0       16.06       11.64      3.39 o
  21   0   0        7.19       14.69      5.45 o
   1   1   0     1155.26     1272.61     29.95 o
   2   1   0      714.12      708.78     11.77 o
   3   1   0       79.05       59.74      3.56 o
   4   1   0      232.03      190.36      3.26 o
   5   1   0       37.71       46.70      1.32 o
   6   1   0      162.15      161.40      3.00 o
   7   1   0       91.28      110.93      2.08 o
   8   1   0      216.52      214.98      3.50 o
   9   1   0       60.63       61.83      1.61 o
  10   1   0        0.07        1.00      0.77 o
  11   1   0        0.19        1.04      0.93 o
  12   1   0     1090.14     1096.61     17.27 o
  13   1   0       51.69       52.60      2.29 o
  14   1   0       18.17       23.69      1.74 o
  15   1   0       92.01       90.98      3.98 o
  16   1   0       33.03       39.55      2.18 o
  17   1   0        4.44        1.26      1.30 o
  18   1   0       10.64        9.09      1.99 o
  19   1   0        1.72        1.57      1.82 o
  20   1   0       18.10       25.88      2.70 o
   0   2   0     1157.07     1195.75     24.19 o
   1   2   0     1042.63     1077.57     17.81 o
   2   2   0     2733.03     2913.08     41.23 o
   3   2   0    18028.91    17903.47    270.12 o
   4   2   0     5581.30     5786.96     87.41 o
   5   2   0        4.29        4.47      0.61 o
   6   2   0        0.47        0.95      0.52 o
   7   2   0     1353.01     1350.81     20.71 o
   8   2   0       34.89       39.01      2.83 o
   9   2   0      296.14      274.75      5.02 o
  10   2   0       97.42       95.69      2.55 o
  11   2   0       14.95       16.26      1.70 o
  12   2   0      352.01      353.61      6.11 o
  13   2   0       34.16       37.47      1.99 o
  14   2   0       34.73       37.91      2.12 o
  15   2   0       82.13       94.59      3.55 o
  16   2   0        0.46        1.52      1.40 o
  17   2   0       45.64       55.02      2.80 o
  18   2   0        0.88       -0.71      1.74 o
  19   2   0       78.48       88.86      4.61 o
  20   2   0        2.62       -2.26      2.26 o
   1   3   0     4951.92     5047.78     82.36 o
   2   3   0      685.60      672.52     11.40 o
   3   3   0      710.26      731.16     11.41 o
   4   3   0      217.67      248.09      4.68 o
   5   3   0      108.87      127.30      3.40 o
   6   3   0      379.07      381.43      6.44 o
   7   3   0      215.14      222.35      4.13 o
   8   3   0        7.84       14.67      0.99 o
   9   3   0      268.37      264.27      7.21 o
  10   3   0       41.39       45.31      2.25 o
  11   3   0       79.21       82.61      2.58 o
  12   3   0        9.75        8.75      1.32 o
  13   3   0        9.06       10.02      1.55 o
  14   3   0      324.91      352.99      7.38 o
  15   3   0       10.80        8.38      1.62 o
  16   3   0        5.88        6.87      1.62 o
  17   3   0       36.38       48.92      3.87 o
  18   3   0        6.15        7.36      2.63 o
  19   3   0       14.17       10.80      2.59 o
  20   3   0        0.09        1.04      2.64 o
   0   4   0      359.34      384.00      8.40 o
   1   4   0      189.88      188.11      4.64 o
   2   4   0     2669.48     2727.25     49.49 o
   3   4   0      902.79      820.47     13.10 o
   4   4   0      141.52      143.58      2.54 o
   5   4   0      288.53      277.46      5.47 o
   6   4   0      889.20      877.08     14.00 o
   7   4   0      316.85      342.02      6.11 o
   8   4   0      363.05      384.47      6.75 o
   9   4   0       11.32       15.06      1.37 o
  10   4   0      173.83      183.27      4.34 o
  11   4   0       37.66       42.41      2.03 o
  12   4   0       18.54       19.71      1.63 o
  13   4   0       24.34       28.07      1.89 o
  14   4   0        0.19       -0.18      1.25 o
  15   4   0       84.23       94.61      4.26 o
  16   4   0       12.62       17.01      2.00 o
  17   4   0        5.61        8.30      2.33 o
  18   4   0        0.79        3.65      2.85 o
  19   4   0        0.44       -1.84      2.46 o
  20   4   0        4.66        1.67      3.31 o
   1   5   0       19.54       21.21      1.91 o
   2   5   0      239.39      239.88      7.89 o
   3   5   0      416.29      398.57      7.34 o
   4   5   0     1096.11     1048.82     15.53 o
   5   5   0      214.83      242.07      4.58 o
   6   5   0       16.29       20.94      1.28 o
   7   5   0       70.12       78.46      3.14 o
   8   5   0        2.61        3.35      0.91 o
   9   5   0        0.34        0.42      0.99 o
  10   5   0        4.88        6.45      1.20 o
  11   5   0       45.60       50.80      2.26 o
  12   5   0        3.41       -0.69      1.13 o
  13   5   0       48.19       56.14      3.30 o
  14   5   0       21.04       19.83      2.77 o
  15   5   0        0.30        3.07      1.85 o
  16   5   0        4.39        8.30      2.25 o
  17   5   0       25.51       36.57      4.82 o
  18   5   0       49.89       54.84      4.87 o
  19   5   0        9.76       11.69      3.32 o
   0   6   0       53.29       57.77      2.90 o
   1   6   0      205.47      198.35      3.39 o
   2   6   0      189.51      183.88      3.29 o
   3   6   0      115.70      111.51      2.69 o
   4   6   0      288.80      283.53      5.70 o
   5   6   0      472.34      506.91      8.10 o
   6   6   0       83.61       88.73      2.83 o
   7   6   0        8.58       10.67      1.34 o
   8   6   0        8.33        8.42      1.17 o
   9   6   0        3.32        3.89      1.24 o
  10   6   0       12.62       14.92      1.65 o
  11   6   0        4.74        5.12      1.43 o
  12   6   0       13.17       15.34      2.02 o
  13   6   0        0.59       -0.86      1.54 o
  14   6   0       32.92       31.39      2.68 o
  15   6   0        1.74        2.56      2.32 o
  16   6   0       17.77       18.06      2.66 o
  17   6   0       18.55       24.63      3.10 o
  18   6   0        0.25        1.82      3.41 o
   1   7   0      103.98      103.12      2.38 o
   2   7   0       37.17       35.12      1.54 o
   3   7   0       47.21       44.61      3.24 o
   4   7   0       97.42      107.66      3.44 o
   5   7   0       49.05       45.73      1.87 o
   6   7   0      407.15      435.35      8.61 o
   7   7   0       33.53       38.73      2.21 o
   8   7   0        9.21        9.18      1.73 o
   9   7   0       49.41       48.76      2.84 o
  10   7   0        2.88        0.85      1.52 o
  11   7   0       31.94       29.39      2.51 o
  12   7   0       10.94       10.63      2.01 o
  13   7   0        3.81        1.35      1.74 o
  14   7   0       24.00       25.81      2.67 o
  15   7   0       46.19       66.16      4.35 o
  16   7   0       12.01        5.63      4.25 o
  17   7   0        1.05       -2.07      2.07 o
  18   7   0        0.00       -3.20      5.48 o
   0   8   0       18.01       20.53      4.29 o
   1   8   0       53.04       58.21      3.33 o
   2   8   0       67.34       73.97      2.15 o
   3   8   0       34.80       33.24      1.57 o
   4   8   0       33.98       33.18      1.72 o
   5   8   0        4.79        3.37      1.12 o
   6   8   0       55.80       61.99      2.53 o
   7   8   0        6.39        5.43      1.40 o
   8   8   0        5.04        3.36      1.64 o
   9   8   0       26.27       27.47      2.44 o
  10   8   0        1.77        4.48      1.71 o
  11   8   0        1.38        0.64      1.70 o
  12   8   0        1.45       -0.72      1.68 o
  13   8   0        1.15        1.32      1.97 o
  14   8   0       19.42       16.72      2.72 o
  15   8   0        2.00        2.50      2.30 o
  16   8   0        0.98       -1.45      2.38 o
   1   9   0        1.25        1.36      1.06 o
   2   9   0        0.03       -0.41      1.32 o
   3   9   0      100.33      105.20      3.14 o
   4   9   0       42.35       51.98      4.00 o
   5   9   0        0.00       -0.79      1.29 o
   6   9   0      140.03      152.26      4.38 o
   7   9   0       21.04       23.93      2.11 o
   8   9   0        7.77        8.91      1.94 o
   9   9   0       19.34       18.52      2.27 o
  10   9   0        4.26        2.46      1.80 o
  11   9   0        1.81        2.25      2.08 o
  12   9   0        0.03        0.67      2.08 o
  13   9   0        9.49        8.70      2.51 o
  14   9   0        0.20       -1.47      2.18 o
  15   9   0        3.37       -0.29      2.30 o
   0  10   0       11.60        7.06      2.36 o
   1  10   0       25.75       21.58      2.07 o
   2  10   0        0.03       -0.02      1.66 o
   3  10   0        1.38        2.57      1.70 o
   4  10   0       21.74       17.07      2.26 o
   5  10   0        6.46        6.26      1.94 o
   6  10   0        1.02       -0.02      1.70 o
   7  10   0        9.66        6.84      2.17 o
   8  10   0        6.02        5.53      2.30 o
   9  10   0        3.02        2.37      2.19 o
  10  10   0        0.57        0.84      1.91 o
  11  10   0        0.10       -1.37      1.88 o
  12  10   0        0.71       -3.16      3.16 o
  13  10   0        0.29       -1.16      2.02 o
  14  10   0        0.53       -2.24      2.24 o
   1  11   0       49.50       46.77      3.72 o
   2  11   0        0.09       -1.61      1.68 o
   3  11   0        7.65        4.85      1.98 o
   4  11   0        0.02       -1.25      1.80 o
   5  11   0        2.53        2.85      1.96 o
   6  11   0        4.03        3.76      2.29 o
   7  11   0        1.55        1.36      2.16 o
   8  11   0        9.59        7.53      2.52 o
   9  11   0        9.87        6.73      2.98 o
  10  11   0        1.91       -2.15      2.15 o
  11  11   0        1.64       -0.68      2.30 o
  12  11   0        0.96       -2.15      2.34 o
   0  12   0        1.61       -1.04      4.09 o
   1  12   0        0.09       -1.25      2.11 o
   2  12   0        0.36        0.83      2.34 o
   3  12   0        0.72       -0.74      2.10 o
   4  12   0        0.88        0.07      2.30 o
   5  12   0        1.56       -1.65      1.94 o
   6  12   0        0.01       -2.05      2.05 o
   7  12   0        2.25        0.54      2.41 o
   8  12   0        1.75       -1.93      2.22 o
   9  12   0        1.01       -1.97      2.43 o
   1  13   0        0.40       -2.06      2.06 o
   2  13   0        5.49        0.49      2.51 o
   3  13   0        1.10        0.94      2.52 o
   4  13   0        8.89        2.62      2.54 o
   5  13   0        0.83       -1.13      4.25 o
   6  13   0        0.34       -1.23      2.92 o
 -21   1   1        0.85       -1.32      1.90 o
 -20   1   1        2.50        0.91      1.91 o
 -19   1   1       10.09       11.24      1.93 o
 -18   1   1        3.91        2.79      1.37 o
 -17   1   1       48.76       51.62      2.46 o
 -16   1   1      107.61      107.71      3.31 o
 -15   1   1        9.89       10.68      1.46 o
 -14   1   1      139.20      140.24      4.06 o
 -13   1   1      508.65      472.93      8.31 o
 -12   1   1      782.16      779.65     12.62 o
 -11   1   1       25.40       23.51      1.37 o
 -10   1   1      140.11      149.86      3.20 o
  -9   1   1      300.38      314.49      5.50 o
  -8   1   1       45.74       50.87      3.24 o
  -7   1   1      328.02      359.77      9.66 o
  -6   1   1      179.84      150.77      3.48 o
  -5   1   1       15.41       15.60      1.05 o
  -4   1   1      689.11      576.55     13.56 o
  -3   1   1     1297.44     1114.96     18.02 o
  -2   1   1     1924.42     1793.55     35.48 o
  -1   1   1      273.69      267.49      5.57 o
   0   1   1      174.08      130.30      4.49 o
   1   1   1        4.43        1.29      0.27 o
   2   1   1     1226.67     1141.34     16.19 o
   3   1   1     3011.40     3073.00     43.26 o
   4   1   1      131.78      111.86      4.59 o
   5   1   1      882.19      874.56     13.59 o
   6   1   1     1373.19     1388.36     18.88 o
   7   1   1      747.30      728.06     11.46 o
   8   1   1        7.42        6.83      0.96 o
   9   1   1        1.99        2.13      0.68 o
  10   1   1       55.15       55.72      1.81 o
  11   1   1      166.62      157.78      3.36 o
  12   1   1       48.76       58.01      2.17 o
  13   1   1      226.78      246.40      5.16 o
  14   1   1      446.22      469.20      8.12 o
  15   1   1       43.62       47.31      2.28 o
  16   1   1       15.39       13.27      2.04 o
  17   1   1        0.51       -1.39      1.62 o
  18   1   1        5.61        5.80      2.00 o
  19   1   1       13.24       13.20      2.37 o
  20   1   1        1.40        1.92      2.46 o
 -21   2   1        0.79        1.13      2.07 o
 -20   2   1        0.37       -1.80      1.80 o
 -19   2   1        0.11        1.69      1.61 o
 -18   2   1       11.27       11.18      1.79 o
 -17   2   1       15.47       16.86      1.82 o
 -16   2   1       28.39       29.69      2.65 o
 -15   2   1       64.11       78.85      2.84 o
 -14   2   1       97.83      106.50      3.14 o
 -13   2   1        3.40        4.41      1.15 o
 -12   2   1       55.06       58.39      2.06 o
 -11   2   1        0.24       -0.26      0.82 o
 -10   2   1      290.52      297.67      5.87 o
  -9   2   1     1085.30     1191.04     19.75 o
  -8   2   1       58.47       55.38      5.85 o
  -7   2   1      113.06      122.10      3.45 o
  -6   2   1     1737.76     1760.97     28.82 o
  -5   2   1      583.44      670.93     14.44 o
  -4   2   1     1016.72     1148.66     15.58 o
  -3   2   1       21.41       19.49      0.71 o
  -2   2   1      173.15      138.94      2.68 o
  -1   2   1      783.71      770.44     16.08 o
   0   2   1     9907.80     9553.34    127.93 o
   1   2   1     2721.09     2653.78     47.10 o
   2   2   1    43745.00    43003.36    703.10 o
   3   2   1       33.71       41.38      1.44 o
   4   2   1        0.00        3.82      0.57 o
   5   2   1      527.62      504.07      8.76 o
   6   2   1      210.33      210.26      3.84 o
   7   2   1      214.77      203.40      6.35 o
   8   2   1      584.93      603.27      8.75 o
   9   2   1      161.79      140.03      3.09 o
  10   2   1      123.91      108.54      3.04 o
  11   2   1      309.06      323.57      6.57 o
  12   2   1        4.56        5.31      1.22 o
  13   2   1       22.91       20.07      1.83 o
  14   2   1       12.75       12.35      1.67 o
  15   2   1       29.06       33.14      2.21 o
  16   2   1       19.70       18.01      2.17 o
  17   2   1        4.00        2.79      1.86 o
  18   2   1        0.15       -0.29      2.15 o
  19   2   1        9.33        9.18      2.83 o
  20   2   1        0.23       -2.33      2.33 o
 -20   3   1        0.01        1.18      2.49 o
 -19   3   1        3.51        2.99      1.80 o
 -18   3   1       39.05       43.84      5.49 o
 -17   3   1       10.54       10.27      1.87 o
 -16   3   1        0.41        0.18      1.43 o
 -15   3   1        3.46        0.66      1.34 o
 -14   3   1       87.05       90.49      3.18 o
 -13   3   1       93.62      102.57      5.88 o
 -12   3   1        0.00       -0.67      1.01 o
 -11   3   1        9.03        8.49      1.36 o
 -10   3   1      636.63      640.20     14.20 o
  -9   3   1       50.94       40.62      1.81 o
  -8   3   1      143.17      138.33      2.92 o
  -7   3   1      184.14      160.52      2.97 o
  -6   3   1        0.18        0.88      0.58 o
  -5   3   1      540.34      582.09      8.24 o
  -4   3   1      163.89      142.39      2.69 o
  -3   3   1      648.59      614.44     11.11 o
  -2   3   1     4189.81     4123.95     74.40 o
  -1   3   1      326.15      322.62      8.80 o
   0   3   1     1015.50      950.21     12.22 o
   1   3   1     4004.02     3626.96     54.37 o
   2   3   1     5131.56     5045.25    101.05 o
   3   3   1     7759.20     7899.00    139.93 o
   4   3   1      366.05      384.03      7.60 o
   5   3   1       25.76       40.17      2.02 o
   6   3   1      867.68      834.47     13.28 o
   7   3   1      549.13      599.90      9.20 o
   8   3   1       27.89       23.32      1.19 o
   9   3   1      145.75      139.45      2.97 o
  10   3   1       34.11       38.08      1.83 o
  11   3   1       12.38       11.53      1.38 o
  12   3   1       26.45       29.24      1.83 o
  13   3   1        1.51       -1.13      1.18 o
  14   3   1       45.32       41.15      2.59 o
  15   3   1       23.07       26.37      2.18 o
  16   3   1       15.35       14.95      2.07 o
  17   3   1       57.86       45.72      3.47 o
  18   3   1        4.97        4.33      2.29 o
  19   3   1       13.51       17.11      2.79 o
 -20   4   1        0.00        3.12      3.67 o
 -19   4   1        0.71        0.11      2.05 o
 -18   4   1        4.68        0.41      2.10 o
 -17   4   1       35.55       41.47      2.97 o
 -16   4   1        0.68        0.38      1.49 o
 -15   4   1        5.84        4.90      1.46 o
 -14   4   1      102.75      118.96      3.66 o
 -13   4   1       60.67       67.85      2.62 o
 -12   4   1      444.30      452.63      8.13 o
 -11   4   1       58.24       66.57      2.44 o
 -10   4   1       49.14       48.51      2.15 o
  -9   4   1        2.19        0.87      0.85 o
  -8   4   1       10.47       15.29      1.10 o
  -7   4   1       21.86       33.35      1.73 o
  -6   4   1      403.57      385.74      6.14 o
  -5   4   1      548.63      513.21      7.42 o
  -4   4   1       53.31       57.21      1.76 o
  -3   4   1     3452.56     3418.23     61.99 o
  -2   4   1      130.76      105.38      2.67 o
  -1   4   1       70.43       54.30      1.44 o
   0   4   1      548.99      544.32      7.70 o
   1   4   1        9.12        3.83      0.66 o
   2   4   1       12.23       12.37      0.86 o
   3   4   1       47.59       64.47      2.03 o
   4   4   1      491.80      493.27      7.59 o
   5   4   1     2558.16     2790.38     42.61 o
   6   4   1       12.46       20.72      1.19 o
   7   4   1      133.30      139.34      3.09 o
   8   4   1      185.62      186.42      3.85 o
   9   4   1        7.70       10.05      1.27 o
  10   4   1      114.81      110.29      4.08 o
  11   4   1        1.05        0.78      1.12 o
  12   4   1        4.37        3.49      1.27 o
  13   4   1        1.87        0.94      1.20 o
  14   4   1        0.85        2.84      1.70 o
  15   4   1       49.07       51.28      4.35 o
  16   4   1       17.19       21.79      2.86 o
  17   4   1        0.05        0.48      2.05 o
  18   4   1        0.24       -1.97      2.38 o
  19   4   1        0.64       -0.90      2.48 o
 -19   5   1        0.48       -1.51      2.07 o
 -18   5   1        0.65        3.98      2.73 o
 -17   5   1        1.04        0.16      1.92 o
 -16   5   1        1.94        0.64      1.81 o
 -15   5   1       29.76       39.94      3.71 o
 -14   5   1        4.29        6.16      1.51 o
 -13   5   1        1.59        1.71      1.32 o
 -12   5   1       58.13       56.96      2.68 o
 -11   5   1       21.93       20.61      1.59 o
 -10   5   1        5.88        6.80      1.18 o
  -9   5   1       12.92       15.01      1.31 o
  -8   5   1       81.68       82.97      2.39 o
  -7   5   1        9.12        7.64      0.88 o
  -6   5   1       87.01       95.41      2.11 o
  -5   5   1      794.01      756.52     11.42 o
  -4   5   1     1505.05     1442.25     21.00 o
  -3   5   1      775.03      759.77     14.49 o
  -2   5   1     2319.33     2306.17     38.77 o
  -1   5   1      518.60      487.75      9.51 o
   0   5   1      139.65      120.47      3.70 o
   1   5   1        1.13        3.12      0.60 o
   2   5   1       55.19       55.18      2.33 o
   3   5   1      276.66      280.42      5.06 o
   4   5   1      194.08      217.23      4.65 o
   5   5   1      180.80      170.48      3.95 o
   6   5   1       25.02       30.14      1.38 o
   7   5   1       16.29       22.33      1.37 o
   8   5   1      306.66      326.01      6.04 o
   9   5   1       79.30       85.03      2.71 o
  10   5   1       17.76       19.33      1.59 o
  11   5   1       21.90       19.82      1.65 o
  12   5   1        0.02       -1.03      1.27 o
  13   5   1       13.03       10.50      1.74 o
  14   5   1       14.30       11.54      2.67 o
  15   5   1        0.00       -1.71      1.71 o
  16   5   1        2.12       -1.30      2.36 o
  17   5   1       27.56       29.10      4.44 o
  18   5   1        3.02        7.92      3.04 o
 -19   6   1        3.31        4.37      2.79 o
 -18   6   1        0.45        2.71      2.19 o
 -17   6   1       13.31       14.88      2.57 o
 -16   6   1        4.60        8.07      2.34 o
 -15   6   1       11.50        9.43      2.26 o
 -14   6   1        5.77        8.99      1.96 o
 -13   6   1        2.91        2.01      1.76 o
 -12   6   1        1.12        0.03      1.55 o
 -11   6   1       10.73       16.29      1.72 o
 -10   6   1        6.59        4.47      1.33 o
  -9   6   1       17.93       16.40      2.06 o
  -8   6   1        3.19        1.81      0.98 o
  -7   6   1        1.04        0.09      1.01 o
  -6   6   1       10.54       15.21      1.25 o
  -5   6   1       36.92       38.99      1.73 o
  -4   6   1      821.77      771.14     14.90 o
  -3   6   1       30.34       29.47      2.32 o
  -2   6   1       34.69       29.17      1.40 o
  -1   6   1       16.92       13.76      0.87 o
   0   6   1      119.76      129.65      3.44 o
   1   6   1      501.89      508.48      7.11 o
   2   6   1       57.74       63.59      2.32 o
   3   6   1        4.56        8.94      2.46 o
   4   6   1       92.65      102.42      2.85 o
   5   6   1       31.02       35.92      1.93 o
   6   6   1       90.05       96.36      2.73 o
   7   6   1       61.29       67.49      2.36 o
   8   6   1       86.06       92.50      2.58 o
   9   6   1        1.48        0.48      1.11 o
  10   6   1        0.66        2.55      1.55 o
  11   6   1        3.04        0.62      1.47 o
  12   6   1        1.47       -0.81      1.58 o
  13   6   1        0.88       -1.54      1.54 o
  14   6   1        0.04       -0.70      1.68 o
  15   6   1        1.00       -0.32      1.88 o
  16   6   1       39.16       43.66      4.39 o
  17   6   1        0.05       -1.39      2.43 o
  18   6   1        2.25       -0.03      3.52 o
 -18   7   1        0.04       -1.65      2.80 o
 -17   7   1       31.11       36.89      5.47 o
 -16   7   1        6.06        8.76      2.72 o
 -15   7   1        0.15       -1.15      1.96 o
 -14   7   1        2.59        2.85      1.83 o
 -13   7   1        0.16        1.06      1.86 o
 -12   7   1        8.24        5.18      1.71 o
 -11   7   1        0.65       -1.13      1.38 o
 -10   7   1        2.35        1.78      1.26 o
  -9   7   1        5.31        6.36      1.64 o
  -8   7   1        3.22        2.06      1.41 o
  -7   7   1       63.02       57.49      2.55 o
  -6   7   1       62.41       64.48      2.56 o
  -5   7   1      105.02      101.73      2.79 o
  -4   7   1      501.19      504.07      9.38 o
  -3   7   1      195.81      195.27      5.31 o
  -2   7   1       24.69       27.11      2.03 o
  -1   7   1        3.17        3.90      0.81 o
   0   7   1        0.10        1.23      0.68 o
   1   7   1        1.52        0.23      0.72 o
   2   7   1       73.99       74.88      2.01 o
   3   7   1       67.01       71.10      2.09 o
   4   7   1       29.35       34.52      1.90 o
   5   7   1       40.70       42.87      2.05 o
   6   7   1        4.75        1.97      1.25 o
   7   7   1        5.96        8.30      1.54 o
   8   7   1      117.73      122.77      5.08 o
   9   7   1        0.65       -1.25      1.87 o
  10   7   1        2.16        2.70      1.63 o
  11   7   1       15.82       13.96      2.08 o
  12   7   1        4.11        3.24      1.79 o
  13   7   1        1.83        1.21      1.78 o
  14   7   1        1.97        1.20      1.91 o
  15   7   1        0.13       -1.94      1.94 o
  16   7   1        0.02       -1.21      2.65 o
  17   7   1        5.90        8.41      3.79 o
 -17   8   1        0.05        2.79      3.19 o
 -16   8   1       16.03       14.27      3.11 o
 -15   8   1        6.60        6.60      2.38 o
 -14   8   1        5.24        0.73      3.07 o
 -13   8   1        0.42       -0.94      2.07 o
 -12   8   1        0.40        1.68      2.16 o
 -11   8   1        0.23       -0.82      1.78 o
 -10   8   1        1.65        4.80      1.94 o
  -9   8   1        0.44       -0.29      1.86 o
  -8   8   1        9.35       14.67      2.23 o
  -7   8   1       10.83        9.84      1.76 o
  -6   8   1       16.09       12.59      1.49 o
  -5   8   1      101.79       99.95      2.99 o
  -4   8   1       32.31       36.32      1.79 o
  -3   8   1       18.94       18.76      1.29 o
  -2   8   1       18.67       19.51      1.30 o
  -1   8   1       96.12       99.06      2.45 o
   0   8   1       38.58       42.73      1.68 o
   1   8   1       22.72       21.29      1.41 o
   2   8   1        1.70        2.05      0.98 o
   3   8   1       44.15       47.39      2.31 o
   4   8   1       43.64       39.85      2.11 o
   5   8   1        6.80        9.50      1.46 o
   6   8   1       63.14       67.85      2.70 o
   7   8   1       10.52        8.63      1.48 o
   8   8   1        0.59        1.17      1.41 o
   9   8   1       24.10       25.95      2.47 o
  10   8   1       21.47       26.08      2.51 o
  11   8   1        1.77       -0.32      1.71 o
  12   8   1        6.68        3.97      1.96 o
  13   8   1        7.65        5.56      2.08 o
  14   8   1        1.39       -1.51      1.98 o
  15   8   1        0.16       -0.49      2.30 o
  16   8   1        0.17       -2.94      4.00 o
 -16   9   1        0.89       -0.97      7.31 o
 -15   9   1        0.01       -1.60      2.28 o
 -14   9   1        0.28       -2.10      2.10 o
 -13   9   1        5.46        6.59      2.39 o
 -12   9   1        6.11        5.37      2.24 o
 -11   9   1       31.20       30.44      3.07 o
 -10   9   1       11.58       10.76      2.86 o
  -9   9   1        2.23       -1.20      1.53 o
  -8   9   1       47.01       45.04      3.45 o
  -7   9   1       13.60        9.86      1.73 o
  -6   9   1       23.08       21.03      2.07 o
  -5   9   1        0.04       -0.12      1.33 o
  -4   9   1        2.34        2.07      1.30 o
  -3   9   1       23.64       22.78      1.77 o
  -2   9   1       21.56       22.88      2.45 o
  -1   9   1        4.87        6.09      1.61 o
   0   9   1       50.93       48.20      2.28 o
   1   9   1        2.48        3.52      1.29 o
   2   9   1       35.58       36.24      2.35 o
   3   9   1       87.35      101.52      4.37 o
   4   9   1        3.73        2.68      1.42 o
   5   9   1        2.83        1.79      1.46 o
   6   9   1       32.73       34.22      2.18 o
   7   9   1        6.32        7.81      1.70 o
   8   9   1        9.27       11.03      1.84 o
   9   9   1        2.40        3.47      1.69 o
  10   9   1       13.95       12.21      2.18 o
  11   9   1        1.80        0.32      1.86 o
  12   9   1        4.71        3.97      2.05 o
  13   9   1        0.09       -1.89      1.89 o
  14   9   1        0.62       -0.92      2.28 o
  15   9   1       10.74       13.77      3.54 o
 -14  10   1        1.38        1.51      2.42 o
 -13  10   1        0.70       -1.83      1.99 o
 -12  10   1       11.55       15.61      2.53 o
 -11  10   1       15.84       15.58      2.42 o
 -10  10   1        8.18        5.14      2.17 o
  -9  10   1        0.21        1.38      1.78 o
  -8  10   1       11.84        7.90      2.25 o
  -7  10   1       19.95       18.37      2.63 o
  -6  10   1        0.57       -1.40      1.40 o
  -5  10   1       24.42       23.77      2.13 o
  -4  10   1        0.59       -0.71      1.35 o
  -3  10   1        7.50        9.62      1.54 o
  -2  10   1        5.56        2.90      1.33 o
  -1  10   1        0.93       -0.23      1.61 o
   0  10   1        9.48        6.67      1.85 o
   1  10   1        4.32        2.17      1.80 o
   2  10   1        0.55        1.61      1.76 o
   3  10   1        0.05       -1.63      1.63 o
   4  10   1        1.23        0.28      1.65 o
   5  10   1        5.54        5.70      1.95 o
   6  10   1       13.23       11.11      2.12 o
   7  10   1       21.79       24.87      2.91 o
   8  10   1        6.81        4.63      2.19 o
   9  10   1        7.15        5.61      2.39 o
  10  10   1        1.05        1.19      2.26 o
  11  10   1        9.15        4.51      3.44 o
  12  10   1        0.33       -1.92      1.92 o
  13  10   1        0.00       -2.29      2.29 o
 -12  11   1        3.58        4.01      2.58 o
 -11  11   1        6.48        4.03      2.53 o
 -10  11   1        0.32       -2.17      2.17 o
  -9  11   1        1.66       -2.49      2.49 o
  -8  11   1        0.17       -1.09      2.06 o
  -7  11   1        4.51        1.35      2.11 o
  -6  11   1        2.44       -1.39      1.73 o
  -5  11   1        5.42        4.50      1.99 o
  -4  11   1        2.76        4.32      2.18 o
  -3  11   1        1.08        1.73      2.12 o
  -2  11   1        3.45        2.72      2.22 o
  -1  11   1       26.14       27.33      3.08 o
   0  11   1       38.17       35.56      3.16 o
   1  11   1        1.03        2.82      1.94 o
   2  11   1       12.90       12.36      2.22 o
   3  11   1        5.96        2.05      1.91 o
   4  11   1        0.13       -1.82      1.82 o
   5  11   1        3.39        0.14      1.89 o
   6  11   1        2.24        2.44      2.15 o
   7  11   1        1.15       -2.11      2.11 o
   8  11   1        3.39        3.40      2.31 o
   9  11   1        6.48        2.74      2.39 o
  10  11   1        0.21       -1.34      2.30 o
  11  11   1        0.49       -2.33      2.33 o
 -10  12   1        0.23       -1.31      2.41 o
  -9  12   1        0.81       -0.46      2.35 o
  -8  12   1        0.46       -2.16      2.16 o
  -7  12   1        0.03       -1.45      2.60 o
  -6  12   1        1.79        2.41      2.65 o
  -5  12   1        0.32       -0.30      2.29 o
  -4  12   1        0.49       -2.10      2.10 o
  -3  12   1        2.02       -0.72      2.24 o
  -2  12   1        6.54        6.48      2.50 o
  -1  12   1        0.64       -1.12      2.19 o
   0  12   1        2.75        3.45      2.35 o
   1  12   1       21.26       16.54      2.89 o
   2  12   1        3.55       -0.58      2.47 o
   3  12   1        6.31        3.21      2.13 o
   4  12   1        1.00        0.34      2.03 o
   5  12   1        0.09       -1.90      1.90 o
   6  12   1        0.10       -1.54      2.17 o
   7  12   1        0.07       -0.52      2.29 o
   8  12   1        0.41       -2.27      2.27 o
   9  12   1        2.21        1.80      3.75 o
  -6  13   1        0.21       -2.57      2.57 o
  -5  13   1        5.49        2.60      2.89 o
  -4  13   1        0.07       -0.70      2.38 o
  -3  13   1        0.76        0.64      2.50 o
  -2  13   1        0.17       -0.24      2.47 o
  -1  13   1        4.10        0.60      2.39 o
   0  13   1        5.72       -2.32      2.32 o
   1  13   1        0.37       -1.25      2.41 o
   2  13   1        0.37       -0.60      2.48 o
   3  13   1        0.54       -0.72      2.47 o
   4  13   1        0.60       -2.37      2.37 o
   5  13   1        0.08       -2.51      2.51 o
 -21   0   2        5.14        4.15      2.74 o
 -20   0   2       14.43       14.74      4.74 o
 -19   0   2       41.37       55.70      5.47 o
 -18   0   2       29.05       26.06      3.76 o
 -17   0   2       84.35       95.78      4.26 o
 -16   0   2      284.06      297.09      9.12 o
 -15   0   2       30.97       30.79      3.92 o
 -14   0   2        7.15       16.31      2.21 o
 -13   0   2        8.79       19.24      2.17 o
 -12   0   2      146.82      134.91      4.82 o
 -11   0   2      174.88      185.54      5.78 o
 -10   0   2        0.45       -0.50      0.82 o
  -9   0   2      218.09      192.55      4.77 o
  -8   0   2     2080.93     2120.13     42.37 o
  -7   0   2     8586.71     8827.10    173.38 o
  -6   0   2      958.12      931.39     21.95 o
  -5   0   2     3923.25     3760.68     86.23 o
  -4   0   2     3480.09     2997.26     86.13 o
  -3   0   2    15872.44    14653.69    344.29 o
  -2   0   2     5345.80     4776.98     84.60 o
  -1   0   2       10.52        8.08      0.73 o
   0   0   2      540.86      513.20     21.73 o
   1   0   2       62.12       45.32      4.35 o
   2   0   2    17079.30    16392.57    325.60 o
   3   0   2      514.87      468.66      8.90 o
   4   0   2      520.64      530.90     13.10 o
   5   0   2      959.01      953.77     22.44 o
   6   0   2     1485.45     1393.14     25.39 o
   7   0   2      268.10      270.93      6.78 o
   8   0   2       59.25       56.75      2.64 o
   9   0   2      556.66      561.03     14.11 o
  10   0   2      295.11      295.85      7.17 o
  11   0   2      178.92      189.65     10.72 o
  12   0   2      139.30      123.81      4.42 o
  13   0   2      476.68      496.61     13.82 o
  14   0   2        0.64       -0.70      2.24 o
  15   0   2       35.90       42.90      3.97 o
  16   0   2       37.02       40.21      4.21 o
  17   0   2        4.08        5.30      3.12 o
  18   0   2        2.42        5.36      3.23 o
  19   0   2       12.54       14.94      4.14 o
 -21   1   2        0.92        0.73      1.96 o
 -20   1   2        2.99        2.44      1.82 o
 -19   1   2        3.07        6.72      1.51 o
 -18   1   2        0.85        0.73      1.30 o
 -17   1   2       11.20       17.06      2.09 o
 -16   1   2       11.52       17.83      1.70 o
 -15   1   2       39.35       32.61      1.97 o
 -14   1   2      215.49      188.83      4.25 o
 -13   1   2      114.81      122.46      3.37 o
 -12   1   2        0.31        1.48      1.14 o
 -11   1   2        1.41        3.23      0.80 o
 -10   1   2       19.32       19.27      1.14 o
  -9   1   2      157.39      160.06      3.20 o
  -8   1   2     1581.01     1556.85     25.82 o
  -7   1   2     2264.80     2341.15     46.70 o
  -6   1   2     1517.32     1435.11     27.04 o
  -5   1   2     1862.11     1752.82     31.03 o
  -4   1   2      122.93      116.10      4.05 o
  -3   1   2     1977.81     2091.30     42.49 o
  -2   1   2     2270.45     2049.67     36.73 o
  -1   1   2     1956.42     1971.10     45.07 o
   0   1   2     1626.44     1503.51     29.65 o
   1   1   2     1416.19     1519.99     24.41 o
   2   1   2     7541.99     7209.99    108.34 o
   3   1   2     1684.62     1607.06     22.85 o
   4   1   2     1630.21     1556.93     25.62 o
   5   1   2     5392.03     5300.40     74.19 o
   6   1   2      620.61      640.56     10.47 o
   7   1   2      280.23      255.61      4.27 o
   8   1   2       96.55      107.31      4.78 o
   9   1   2      402.92      377.75      6.57 o
  10   1   2        0.42       -0.40      0.83 o
  11   1   2      420.72      398.08      6.36 o
  12   1   2      268.29      269.25      6.19 o
  13   1   2      117.30      103.28      2.95 o
  14   1   2      245.53      268.07      6.41 o
  15   1   2       26.63       22.72      2.25 o
  16   1   2        9.54        7.92      1.98 o
  17   1   2        2.23        0.60      1.81 o
  18   1   2        1.52        2.17      2.28 o
  19   1   2        0.23       -2.19      2.19 o
 -21   2   2        0.04       -1.87      1.87 o
 -20   2   2        9.21       10.18      1.90 o
 -19   2   2        0.01       -1.49      1.49 o
 -18   2   2        6.96        5.55      1.62 o
 -17   2   2        0.26        1.02      1.24 o
 -16   2   2       16.42       18.57      1.70 o
 -15   2   2       73.68       80.92      2.82 o
 -14   2   2       23.59       25.52      1.74 o
 -13   2   2      179.34      183.54      4.08 o
 -12   2   2      190.18      192.37      4.07 o
 -11   2   2      146.89      143.04      3.92 o
 -10   2   2     1020.42     1092.15     18.32 o
  -9   2   2        9.17        6.70      1.38 o
  -8   2   2      323.09      367.33      9.00 o
  -7   2   2      343.57      312.93      6.21 o
  -6   2   2     2040.81     2122.70     31.92 o
  -5   2   2     1647.13     1586.56     29.12 o
  -4   2   2        7.67        7.36      0.57 o
  -3   2   2      120.90      110.90      1.97 o
  -2   2   2      242.43      285.86      5.59 o
  -1   2   2     7302.74     7068.44    134.34 o
   0   2   2    19717.23    19321.96    270.39 o
   1   2   2     9693.58     9547.10    168.51 o
   2   2   2      421.90      417.71      7.20 o
   3   2   2      104.37       91.03      2.96 o
   4   2   2       66.88       56.51      3.09 o
   5   2   2        4.54        5.98      0.74 o
   6   2   2       14.86       27.20      1.16 o
   7   2   2       42.90       50.85      2.00 o
   8   2   2        1.19       -0.17      0.69 o
   9   2   2        0.02       -0.33      0.74 o
  10   2   2      494.18      465.05      9.10 o
  11   2   2        0.86        2.34      1.09 o
  12   2   2      282.16      288.24      5.81 o
  13   2   2        1.61       -0.01      1.25 o
  14   2   2       11.99       12.29      1.90 o
  15   2   2       19.50       23.85      2.68 o
  16   2   2       10.35       13.45      2.14 o
  17   2   2       25.61       26.13      2.92 o
  18   2   2        0.03        0.22      2.26 o
  19   2   2        0.42       -1.30      2.31 o
 -21   3   2        1.72        5.18      2.62 o
 -20   3   2        5.24        1.42      1.92 o
 -19   3   2        1.16        4.10      2.17 o
 -18   3   2       16.33       20.38      2.48 o
 -17   3   2       26.97       24.41      2.17 o
 -16   3   2       11.80        9.01      1.64 o
 -15   3   2        3.62        3.73      1.69 o
 -14   3   2        0.50        0.46      1.20 o
 -13   3   2       12.11       14.38      2.02 o
 -12   3   2      200.10      197.54      4.25 o
 -11   3   2      213.03      195.58      4.83 o
 -10   3   2     1336.40     1296.53     24.04 o
  -9   3   2      119.34      105.55      2.76 o
  -8   3   2      239.52      231.94      5.67 o
  -7   3   2      104.53       89.91      1.96 o
  -6   3   2     1959.00     1994.38     26.94 o
  -5   3   2      175.14      193.99      3.30 o
  -4   3   2        0.01       -0.09      0.40 o
  -3   3   2        7.04        8.16      0.77 o
  -2   3   2     1509.10     1394.16     29.99 o
  -1   3   2     2732.44     2811.31     42.66 o
   0   3   2        1.49        1.86      0.73 o
   1   3   2      696.17      594.83     10.05 o
   2   3   2     1903.71     2052.00     36.79 o
   3   3   2      203.78      233.79      4.79 o
   4   3   2      758.42      816.90     12.95 o
   5   3   2     1193.47     1217.13     17.70 o
   6   3   2        3.83        6.41      0.81 o
   7   3   2      389.14      376.51      6.17 o
   8   3   2       56.18       56.83      1.83 o
   9   3   2       90.59       91.02      2.42 o
  10   3   2        0.17       -0.58      1.00 o
  11   3   2      150.88      152.71      3.74 o
  12   3   2        9.28       17.09      1.61 o
  13   3   2       38.65       39.18      2.22 o
  14   3   2       17.64       18.92      2.07 o
  15   3   2       31.01       30.78      3.57 o
  16   3   2       80.90       81.11      4.26 o
  17   3   2        0.03       -0.69      2.16 o
  18   3   2        7.33        3.14      2.45 o
  19   3   2        6.55        5.27      2.61 o
 -20   4   2        1.34        2.71      2.17 o
 -19   4   2        5.17        3.62      1.94 o
 -18   4   2        3.09        5.57      1.89 o
 -17   4   2        7.61        8.29      1.82 o
 -16   4   2        2.20       -0.46      1.43 o
 -15   4   2        0.00       -1.35      1.35 o
 -14   4   2       63.66       59.64      2.71 o
 -13   4   2        2.43        4.68      1.25 o
 -12   4   2      247.44      250.80      5.11 o
 -11   4   2       19.50       18.81      1.43 o
 -10   4   2        1.04        0.99      0.92 o
  -9   4   2      256.07      281.55      5.78 o
  -8   4   2      115.41      138.15      2.81 o
  -7   4   2      166.40      149.32      2.74 o
  -6   4   2       99.39      116.76      4.01 o
  -5   4   2      183.76      198.61      3.84 o
  -4   4   2      784.40      751.53     13.14 o
  -3   4   2      632.71      515.76     12.54 o
  -2   4   2      701.49      691.30     12.12 o
  -1   4   2      445.33      403.87      7.17 o
   0   4   2       75.63       75.72      1.50 o
   1   4   2      127.68      134.03      2.54 o
   2   4   2        6.16        2.58      0.98 o
   3   4   2      344.16      343.46      5.99 o
   4   4   2     2711.21     2763.80     45.81 o
   5   4   2        8.47       14.06      1.83 o
   6   4   2       40.82       46.35      1.70 o
   7   4   2       11.18       17.96      1.60 o
   8   4   2       25.29       22.39      1.37 o
   9   4   2       15.78       14.50      2.05 o
  10   4   2      325.32      351.00      6.61 o
  11   4   2       20.32       21.97      1.78 o
  12   4   2       10.31        9.51      1.73 o
  13   4   2        0.03       -1.13      1.40 o
  14   4   2       37.08       38.86      3.24 o
  15   4   2        8.93        2.59      1.99 o
  16   4   2        4.46        1.76      2.13 o
  17   4   2       13.29       12.42      3.55 o
  18   4   2       17.65       15.93      3.19 o
 -20   5   2        1.44       -1.80      2.27 o
 -19   5   2        0.01        0.26      2.07 o
 -18   5   2        0.03       -1.85      1.96 o
 -17   5   2       18.91       14.62      2.25 o
 -16   5   2       59.40       86.11      4.77 o
 -15   5   2       20.74       27.13      2.38 o
 -14   5   2       60.24       65.24      2.99 o
 -13   5   2       63.21       63.23      2.88 o
 -12   5   2      128.40      132.78      3.82 o
 -11   5   2       85.23       81.01      2.93 o
 -10   5   2       32.56       37.24      2.07 o
  -9   5   2       41.49       41.22      2.07 o
  -8   5   2       19.93       20.68      1.44 o
  -7   5   2       48.65       39.84      1.39 o
  -6   5   2        6.39        5.69      0.67 o
  -5   5   2      206.37      189.34      5.28 o
  -4   5   2      163.92      135.77      3.20 o
  -3   5   2      266.96      255.22      5.02 o
  -2   5   2     1671.09     1590.03     27.04 o
  -1   5   2      131.73      140.27      4.18 o
   0   5   2       59.19       69.30      1.67 o
   1   5   2      272.56      259.82      4.12 o
   2   5   2      117.91      113.48      2.56 o
   3   5   2      858.95      864.84     14.85 o
   4   5   2      614.05      622.57     10.37 o
   5   5   2       27.85       37.47      1.68 o
   6   5   2        9.00        8.99      1.05 o
   7   5   2        5.13        3.86      0.99 o
   8   5   2       26.40       40.19      2.52 o
   9   5   2      464.82      487.75      8.61 o
  10   5   2        5.50        1.72      1.31 o
  11   5   2       10.67       13.74      1.76 o
  12   5   2        0.02        0.18      1.33 o
  13   5   2       13.30       14.33      1.93 o
  14   5   2        0.72        1.79      2.12 o
  15   5   2       19.74       25.06      3.52 o
  16   5   2        0.33       -2.54      2.54 o
  17   5   2        2.17        1.80      2.53 o
  18   5   2        0.10       -0.51      2.54 o
 -19   6   2        0.25        0.40      2.88 o
 -18   6   2        2.26        2.89      2.26 o
 -17   6   2        0.08        0.54      2.07 o
 -16   6   2       12.10       13.47      2.46 o
 -15   6   2       62.71       75.74      4.96 o
 -14   6   2       20.02       21.74      2.40 o
 -13   6   2        0.06        0.13      1.28 o
 -12   6   2       45.69       45.80      2.50 o
 -11   6   2        0.88       -0.82      1.20 o
 -10   6   2       39.71       38.03      2.17 o
  -9   6   2      104.08      109.17      3.28 o
  -8   6   2       39.73       41.16      1.75 o
  -7   6   2        7.60        8.52      1.14 o
  -6   6   2       22.26       18.89      1.42 o
  -5   6   2        3.54        5.74      1.05 o
  -4   6   2      275.35      264.06      5.85 o
  -3   6   2      822.74      826.95     14.38 o
  -2   6   2      254.99      278.34      4.55 o
  -1   6   2       43.36       50.56      1.57 o
   0   6   2       29.02       28.17      1.42 o
   1   6   2        6.64        8.55      0.88 o
   2   6   2      155.80      167.15      3.86 o
   3   6   2       32.98       34.80      1.56 o
   4   6   2      103.52       97.64      2.85 o
   5   6   2       54.61       53.97      1.96 o
   6   6   2        1.79        1.45      1.05 o
   7   6   2      359.63      390.69      7.26 o
   8   6   2      118.09      119.49      3.43 o
   9   6   2       14.70       16.46      1.79 o
  10   6   2       25.04       28.52      2.12 o
  11   6   2        1.58       -0.21      1.67 o
  12   6   2        9.35       12.18      2.07 o
  13   6   2        0.65       -1.66      1.66 o
  14   6   2       12.91       10.30      2.56 o
  15   6   2        2.34        3.49      2.69 o
  16   6   2        1.78       -0.84      2.46 o
  17   6   2       14.59        9.17      2.92 o
 -18   7   2        3.42        5.91      2.76 o
 -17   7   2       13.37       17.31      3.13 o
 -16   7   2        4.68        4.00      2.49 o
 -15   7   2        0.05        1.88      1.93 o
 -14   7   2       14.51        9.91      2.17 o
 -13   7   2        4.15        4.62      1.65 o
 -12   7   2        1.50       -0.93      1.34 o
 -11   7   2       23.93       20.35      2.08 o
 -10   7   2       16.59       13.67      1.61 o
  -9   7   2        0.27       -0.63      1.34 o
  -8   7   2       10.94       10.49      1.35 o
  -7   7   2       47.52       51.51      2.17 o
  -6   7   2       35.09       37.29      1.96 o
  -5   7   2      127.57      134.72      3.56 o
  -4   7   2      248.65      303.52     17.90 o
  -3   7   2      236.46      224.21      7.69 o
  -2   7   2       18.48       13.57      1.10 o
  -1   7   2       26.70       24.33      1.23 o
   0   7   2       47.32       49.06      1.60 o
   1   7   2       33.05       33.10      1.40 o
   2   7   2       18.77       16.72      1.38 o
   3   7   2        5.00        3.92      1.14 o
   4   7   2        1.82        1.77      1.11 o
   5   7   2      411.91      407.32      7.00 o
   6   7   2       35.77       32.61      1.96 o
   7   7   2       47.32       60.57      2.57 o
   8   7   2        2.20        3.10      1.63 o
   9   7   2       18.39       18.24      2.15 o
  10   7   2        5.76        2.83      1.77 o
  11   7   2        4.35        2.91      1.79 o
  12   7   2        0.12        1.07      1.74 o
  13   7   2        3.99       -1.76      1.76 o
  14   7   2        5.58        3.58      2.30 o
  15   7   2        1.48       -1.64      2.62 o
  16   7   2        5.86        7.33      3.17 o
 -17   8   2        0.26       -1.74      2.40 o
 -16   8   2        1.34       -0.60      2.46 o
 -15   8   2        6.86        3.30      2.26 o
 -14   8   2        2.20        0.67      2.55 o
 -13   8   2        3.44        3.20      2.08 o
 -12   8   2        0.28       -0.94      1.72 o
 -11   8   2        1.86        1.71      2.53 o
 -10   8   2        0.04       -1.54      1.67 o
  -9   8   2       16.18       16.70      2.38 o
  -8   8   2       75.03       80.07      3.69 o
  -7   8   2        5.32       10.23      2.28 o
  -6   8   2       34.52       33.65      2.12 o
  -5   8   2       84.02       85.98      2.78 o
  -4   8   2        0.47       -0.94      0.95 o
  -3   8   2        0.25        0.50      0.97 o
  -2   8   2      169.60      160.56      3.55 o
  -1   8   2        4.48        4.43      1.09 o
   0   8   2        3.15        4.90      1.06 o
   1   8   2       45.28       48.65      2.18 o
   2   8   2       29.00       33.84      2.20 o
   3   8   2      104.75      110.30      3.60 o
   4   8   2        0.26       -0.37      1.17 o
   5   8   2       98.90      104.44      3.20 o
   6   8   2        6.41        4.97      1.42 o
   7   8   2       11.26        9.90      1.54 o
   8   8   2      117.58      111.00      3.81 o
   9   8   2       14.87       13.69      1.95 o
  10   8   2        0.72       -1.50      1.50 o
  11   8   2        0.04       -1.06      1.56 o
  12   8   2        2.79        1.01      2.42 o
  13   8   2        1.00        0.54      1.94 o
  14   8   2        0.36       -1.85      2.43 o
  15   8   2        0.08        3.27      3.00 o
 -16   9   2        2.92        2.63      2.73 o
 -15   9   2        8.42        8.67      2.58 o
 -14   9   2       22.16       30.33      5.11 o
 -13   9   2        1.30        3.82      2.19 o
 -12   9   2        6.10        3.37      2.25 o
 -11   9   2        3.94        1.14      2.01 o
 -10   9   2       38.91       43.89      3.39 o
  -9   9   2        0.02        1.09      1.85 o
  -8   9   2        0.34        0.99      1.39 o
  -7   9   2       58.13       57.18      2.60 o
  -6   9   2        3.76        0.54      1.29 o
  -5   9   2        0.07       -0.44      1.12 o
  -4   9   2       11.45       14.65      1.53 o
  -3   9   2        0.10       -1.04      1.04 o
  -2   9   2        6.87        8.91      1.45 o
  -1   9   2       43.86       42.36      2.19 o
   0   9   2       15.17       21.05      2.82 o
   1   9   2        9.93        6.79      1.63 o
   2   9   2      101.65      122.37      3.89 o
   3   9   2        0.45        0.21      1.69 o
   4   9   2        4.14        8.01      1.63 o
   5   9   2       24.81       24.71      2.18 o
   6   9   2       44.01       44.74      2.74 o
   7   9   2        2.20        2.08      1.77 o
   8   9   2       38.50       31.84      2.45 o
   9   9   2        0.23        2.95      1.83 o
  10   9   2        3.50        1.63      1.70 o
  11   9   2        0.61       -1.15      1.66 o
  12   9   2        1.03        1.61      2.15 o
  13   9   2        0.47       -1.23      3.07 o
  14   9   2        3.43       -0.76      6.92 o
 -15  10   2        1.01       -1.91      3.60 o
 -14  10   2       12.91        8.75      2.69 o
 -13  10   2        0.33       -2.14      2.14 o
 -12  10   2        0.26       -2.14      3.53 o
 -11  10   2        1.39        1.95      1.89 o
 -10  10   2        0.20        1.83      1.88 o
  -9  10   2        3.41        2.94      1.83 o
  -8  10   2        0.93       -1.18      1.58 o
  -7  10   2        0.08       -1.33      1.33 o
  -6  10   2        2.14        1.57      1.41 o
  -5  10   2        1.55       -0.27      1.33 o
  -4  10   2       34.40       34.53      2.26 o
  -3  10   2        0.30       -0.49      1.41 o
  -2  10   2        4.82        5.25      1.60 o
  -1  10   2       21.10       22.92      2.80 o
   0  10   2        9.87       13.37      1.87 o
   1  10   2       39.77       42.43      2.65 o
   2  10   2       33.15       33.29      2.46 o
   3  10   2       20.70       21.32      2.14 o
   4  10   2        0.02       -0.61      1.54 o
   5  10   2       39.13       37.66      3.54 o
   6  10   2        5.63        4.58      2.02 o
   7  10   2        1.51        0.09      2.02 o
   8  10   2        5.47        3.27      2.52 o
   9  10   2        3.39       -0.28      2.22 o
  10  10   2        1.44       -2.13      2.13 o
  11  10   2       10.65       10.82      2.82 o
  12  10   2        3.69        2.45      2.93 o
  13  10   2        2.74        3.36      5.01 o
 -13  11   2        0.14        0.48      2.86 o
 -12  11   2        0.22        1.11      2.44 o
 -11  11   2        2.85        2.43      2.45 o
 -10  11   2        9.79        6.73      2.45 o
  -9  11   2        0.44        0.54      2.16 o
  -8  11   2        0.68       -0.69      2.07 o
  -7  11   2        9.02        2.72      3.15 o
  -6  11   2       21.76       18.84      2.80 o
  -5  11   2        1.73        1.26      3.24 o
  -4  11   2       16.48       17.56      2.77 o
  -3  11   2       24.27       21.96      2.54 o
  -2  11   2        3.80       -0.20      1.80 o
  -1  11   2        1.03        0.85      1.87 o
   0  11   2        0.41       -1.73      1.73 o
   1  11   2        0.63       -0.53      1.76 o
   2  11   2        0.10       -1.77      1.77 o
   3  11   2       26.88       28.65      3.21 o
   4  11   2       19.74       16.40      2.46 o
   5  11   2        1.46        0.85      1.99 o
   6  11   2        0.16       -1.09      2.16 o
   7  11   2        0.10       -0.02      2.30 o
   8  11   2       14.08       13.85      3.58 o
   9  11   2        0.36       -0.82      2.61 o
  10  11   2        6.72        3.81      2.58 o
  11  11   2        1.05       -3.83      3.83 o
 -10  12   2        0.39       -0.98      2.71 o
  -9  12   2       11.08        2.39      2.81 o
  -8  12   2        4.57        1.65      2.71 o
  -7  12   2        6.41        1.54      2.78 o
  -6  12   2        3.93        2.76      2.66 o
  -5  12   2        1.10        0.11      2.31 o
  -4  12   2        0.53        1.70      2.36 o
  -3  12   2        4.78        6.88      2.72 o
  -2  12   2        3.44        4.62      2.58 o
  -1  12   2        3.27        3.34      2.81 o
   0  12   2        0.32       -0.66      1.96 o
   1  12   2        0.61        0.95      2.03 o
   2  12   2        5.06        2.67      2.07 o
   3  12   2        2.04        1.57      2.13 o
   4  12   2        0.90        1.09      2.13 o
   5  12   2        1.84       -2.25      2.25 o
   6  12   2        0.14       -0.48      2.37 o
   7  12   2        0.47       -2.30      2.30 o
   8  12   2        1.86       -0.19      3.99 o
  -6  13   2        0.24       -2.57      2.57 o
  -5  13   2        0.05       -1.50      2.78 o
  -4  13   2        0.53       -0.11      2.42 o
  -3  13   2        3.53        1.76      2.56 o
  -2  13   2        3.63        2.39      2.47 o
  -1  13   2        0.00       -2.28      2.28 o
   0  13   2        2.88        2.38      2.62 o
   1  13   2        7.85        2.24      2.64 o
   2  13   2        0.00       -2.35      2.35 o
   3  13   2        2.09        3.80      2.65 o
   4  13   2        0.79       -2.01      2.18 o
 -22   1   3        2.23       -1.66      1.66 o
 -21   1   3        0.28       -0.37      1.42 o
 -20   1   3        6.21        4.37      1.49 o
 -19   1   3        3.31        4.14      1.48 o
 -18   1   3        0.55       -0.49      1.22 o
 -17   1   3        0.72       -0.65      1.16 o
 -16   1   3       72.85       66.03      2.73 o
 -15   1   3      104.61      116.61      3.45 o
 -14   1   3       40.91       44.90      3.75 o
 -13   1   3        0.32        0.41      0.93 o
 -12   1   3        2.99        1.92      1.00 o
 -11   1   3       35.34       37.50      1.66 o
 -10   1   3        8.90       13.27      1.08 o
  -9   1   3      626.83      655.47     11.27 o
  -8   1   3      222.07      223.86      4.05 o
  -7   1   3      113.39      113.98      4.63 o
  -6   1   3       75.78       91.96      3.11 o
  -5   1   3      152.63      157.11      3.38 o
  -4   1   3      391.63      397.80      6.03 o
  -3   1   3     6674.12     6280.66     84.05 o
  -2   1   3      247.54      203.45      3.29 o
  -1   1   3     2413.13     2379.15     47.51 o
   0   1   3      215.53      208.18      5.01 o
   1   1   3     2738.88     2622.46     39.60 o
   2   1   3       10.93       16.79      0.69 o
   3   1   3     2427.51     2363.91     38.30 o
   4   1   3      226.81      268.70      4.60 o
   5   1   3       11.32        6.69      1.45 o
   6   1   3     1673.06     1664.95     23.99 o
   7   1   3      758.13      748.70     12.08 o
   8   1   3       74.82       85.93      2.11 o
   9   1   3        4.20        4.62      0.94 o
  10   1   3       26.35       27.48      1.37 o
  11   1   3        1.01        0.53      1.21 o
  12   1   3       40.85       41.61      2.49 o
  13   1   3        6.00        5.17      1.76 o
  14   1   3        4.67        2.14      1.62 o
  15   1   3        4.84        2.00      1.80 o
  16   1   3       15.78       13.28      2.17 o
  17   1   3        5.61        0.56      2.19 o
  18   1   3        3.25        0.40      3.19 o
  19   1   3        0.41       -0.77      2.43 o
 -21   2   3        1.10        0.89      1.84 o
 -20   2   3        0.46       -0.70      1.36 o
 -19   2   3       10.10        7.21      1.58 o
 -18   2   3        2.52        2.08      1.36 o
 -17   2   3        1.90        0.58      1.21 o
 -16   2   3       10.76        6.69      1.36 o
 -15   2   3       25.41       22.84      1.75 o
 -14   2   3      131.68      121.41      3.25 o
 -13   2   3        0.42        0.05      0.95 o
 -12   2   3       63.87       57.98      2.64 o
 -11   2   3      293.60      306.20      6.57 o
 -10   2   3       47.88       61.39      2.10 o
  -9   2   3      141.32      126.49      3.87 o
  -8   2   3        0.61        0.95      0.67 o
  -7   2   3       26.99       30.93      1.36 o
  -6   2   3     1457.52     1519.81     27.74 o
  -5   2   3      359.46      343.97      8.18 o
  -4   2   3        3.86        1.27      0.58 o
  -3   2   3      451.82      394.44      8.24 o
  -2   2   3     1679.56     1573.14     31.34 o
  -1   2   3     2367.07     2421.57     47.58 o
   0   2   3     6270.08     6484.44    117.20 o
   1   2   3      154.80      177.77      3.38 o
   2   2   3      157.31      205.74      4.50 o
   3   2   3        1.49        0.66      0.63 o
   4   2   3      486.38      540.32      9.38 o
   5   2   3      228.24      253.04      4.06 o
   6   2   3       59.87       57.50      1.60 o
   7   2   3      575.41      609.62      8.92 o
   8   2   3       57.60       57.55      1.73 o
   9   2   3       21.04       20.04      1.22 o
  10   2   3        0.22       -0.73      0.96 o
  11   2   3       25.37       35.53      1.87 o
  12   2   3      206.84      209.37      4.89 o
  13   2   3       68.73       78.52      3.76 o
  14   2   3        0.16        0.71      1.57 o
  15   2   3       39.69       38.36      3.12 o
  16   2   3        9.30        9.69      2.46 o
  17   2   3        7.09        6.88      2.48 o
  18   2   3        8.26        9.51      2.69 o
  19   2   3        3.50        0.33      4.73 o
 -21   3   3        0.24        1.05      1.88 o
 -20   3   3        0.53       -1.13      1.74 o
 -19   3   3        0.32       -0.64      1.96 o
 -18   3   3        2.42        1.34      1.66 o
 -17   3   3        0.03        0.61      1.35 o
 -16   3   3        0.14        1.67      1.31 o
 -15   3   3        9.51        6.73      1.38 o
 -14   3   3        0.67       -1.07      1.07 o
 -13   3   3      214.19      205.73      4.44 o
 -12   3   3     1045.58     1048.08     16.77 o
 -11   3   3       61.55       66.74      2.32 o
 -10   3   3       61.63       73.92      2.36 o
  -9   3   3       13.75       10.50      1.19 o
  -8   3   3       14.65       16.63      0.89 o
  -7   3   3       20.99       20.50      0.95 o
  -6   3   3        0.11        0.21      0.62 o
  -5   3   3     2101.45     2080.92     29.89 o
  -4   3   3      109.47      112.73      2.22 o
  -3   3   3      154.62      145.66      4.31 o
  -2   3   3       63.94       62.18      2.24 o
  -1   3   3       24.63       18.62      0.95 o
   0   3   3     2404.45     2327.88     42.46 o
   1   3   3       72.52       57.29      2.22 o
   2   3   3       50.92       58.17      3.41 o
   3   3   3       83.24       82.63      5.23 o
   4   3   3      500.53      494.38      7.64 o
   5   3   3      487.32      519.80      8.04 o
   6   3   3      170.79      173.43      3.41 o
   7   3   3        0.14        0.71      0.74 o
   8   3   3      115.82      117.52      2.76 o
   9   3   3       36.81       43.80      1.71 o
  10   3   3      115.22      116.61      3.02 o
  11   3   3       48.83       49.39      2.37 o
  12   3   3        0.17        1.96      1.56 o
  13   3   3       13.15       11.56      2.14 o
  14   3   3       35.14       25.98      2.71 o
  15   3   3       11.88        7.12      2.24 o
  16   3   3       17.95       16.18      2.69 o
  17   3   3        2.80        0.63      2.40 o
  18   3   3        0.27       -2.27      2.27 o
 -21   4   3        1.03        1.45      2.23 o
 -20   4   3        0.04        0.69      1.88 o
 -19   4   3        0.80       -1.21      1.69 o
 -18   4   3        0.24        0.04      1.61 o
 -17   4   3        4.94        3.81      1.76 o
 -16   4   3       22.96       23.79      2.29 o
 -15   4   3       26.57       25.06      2.19 o
 -14   4   3        1.00        1.35      1.39 o
 -13   4   3        9.57        3.69      1.16 o
 -12   4   3        8.54       14.21      1.36 o
 -11   4   3       65.79       68.64      2.31 o
 -10   4   3      236.94      229.92      5.04 o
  -9   4   3       22.37       19.44      1.40 o
  -8   4   3       17.39       12.82      0.95 o
  -7   4   3       36.58       34.66      2.19 o
  -6   4   3       26.71       32.71      1.14 o
  -5   4   3       96.84       99.44      2.33 o
  -4   4   3      704.35      672.35     11.88 o
  -3   4   3      872.23      877.84     16.36 o
  -2   4   3      239.56      254.74      4.77 o
  -1   4   3      411.84      442.27      7.47 o
   0   4   3      293.24      302.68      4.59 o
   1   4   3      203.05      196.38      3.66 o
   2   4   3     2032.73     2021.86     36.44 o
   3   4   3     3952.82     3896.40     64.20 o
   4   4   3      438.69      464.83      7.82 o
   5   4   3       20.26       18.70      1.22 o
   6   4   3       37.50       33.81      1.44 o
   7   4   3      235.33      216.38      4.10 o
   8   4   3       95.01       99.17      2.55 o
   9   4   3      113.55       92.57      2.82 o
  10   4   3      205.02      210.98      5.15 o
  11   4   3        3.42        4.75      1.48 o
  12   4   3        1.32        0.16      1.57 o
  13   4   3        0.64       -1.38      1.68 o
  14   4   3       15.44       14.76      2.33 o
  15   4   3        2.41        3.73      2.22 o
  16   4   3        1.88       -0.51      1.98 o
  17   4   3        5.91        7.79      2.56 o
  18   4   3        0.00       -2.34      2.34 o
 -20   5   3        2.82        2.35      2.28 o
 -19   5   3        2.57        9.44      2.18 o
 -18   5   3        4.20        4.57      1.88 o
 -17   5   3        0.85       -0.42      1.59 o
 -16   5   3        0.35       -0.32      1.48 o
 -15   5   3        4.08        2.94      1.60 o
 -14   5   3       19.17       15.83      1.77 o
 -13   5   3        0.71       -1.17      1.17 o
 -12   5   3        8.70       11.43      1.55 o
 -11   5   3        9.61       11.63      1.49 o
 -10   5   3      218.90      189.68      4.53 o
  -9   5   3      734.54      693.71     11.61 o
  -8   5   3      312.77      295.62      5.55 o
  -7   5   3      458.47      442.80      7.71 o
  -6   5   3       69.49       75.32      2.33 o
  -5   5   3      241.37      227.87      4.38 o
  -4   5   3      254.64      253.36      5.78 o
  -3   5   3      656.78      571.38     11.19 o
  -2   5   3      164.75      174.10      3.43 o
  -1   5   3       57.16       65.07      1.89 o
   0   5   3      186.98      199.40      3.36 o
   1   5   3        1.16        0.44      0.65 o
   2   5   3        0.57       -0.12      0.92 o
   3   5   3       16.19       12.69      1.02 o
   4   5   3        2.71        0.33      0.97 o
   5   5   3        5.07        1.52      0.92 o
   6   5   3        1.98       -0.33      0.83 o
   7   5   3      607.33      626.26     10.75 o
   8   5   3      134.27      116.96      4.91 o
   9   5   3        1.38       -0.32      1.28 o
  10   5   3       13.16       12.75      1.82 o
  11   5   3       30.30       32.64      2.30 o
  12   5   3        3.63       -0.39      1.53 o
  13   5   3        0.20       -1.59      1.59 o
  14   5   3        0.77       -1.83      1.83 o
  15   5   3        3.17       -0.52      2.06 o
  16   5   3        7.17        4.88      2.66 o
  17   5   3       16.04       15.11      3.19 o
 -19   6   3        0.05       -1.30      2.26 o
 -18   6   3        3.30        1.82      2.37 o
 -17   6   3        0.49        0.48      1.97 o
 -16   6   3        0.09        0.97      1.71 o
 -15   6   3        1.21       -1.61      1.62 o
 -14   6   3        0.05       -1.33      1.33 o
 -13   6   3        1.02       -0.35      1.37 o
 -12   6   3      290.00      302.88      7.20 o
 -11   6   3       58.76       64.55      2.83 o
 -10   6   3       73.73       84.00      3.02 o
  -9   6   3      126.41      130.24      3.33 o
  -8   6   3       20.86       19.51      1.40 o
  -7   6   3        7.67       10.32      1.23 o
  -6   6   3      173.64      195.59      4.42 o
  -5   6   3       44.33       51.06      2.22 o
  -4   6   3       59.37       59.56      2.53 o
  -3   6   3      314.71      306.51      6.81 o
  -2   6   3        5.24        4.64      0.77 o
  -1   6   3       69.49       81.56      1.91 o
   0   6   3        0.62       -0.51      0.62 o
   1   6   3       40.10       37.88      1.50 o
   2   6   3       33.14       41.62      1.64 o
   3   6   3       98.99      110.49      3.09 o
   4   6   3        7.82        8.46      1.22 o
   5   6   3        0.24        0.14      0.92 o
   6   6   3      253.57      247.67      4.76 o
   7   6   3      255.09      229.96      5.06 o
   8   6   3        5.20        6.41      1.36 o
   9   6   3       54.97       55.47      2.73 o
  10   6   3       88.77       80.05      4.76 o
  11   6   3       43.64       33.34      3.18 o
  12   6   3       15.44       12.27      2.69 o
  13   6   3        0.01       -1.37      2.12 o
  14   6   3        0.00       -1.12      2.19 o
  15   6   3        1.91       -2.53      2.53 o
  16   6   3        3.16        5.38      2.76 o
  17   6   3        0.13       -3.47      3.47 o
 -19   7   3        3.17        1.60      3.19 o
 -18   7   3        0.42       -0.12      2.48 o
 -17   7   3        0.00       -2.64      2.64 o
 -16   7   3        0.46        2.08      3.25 o
 -15   7   3       25.18       27.12      3.50 o
 -14   7   3        1.12        0.74      1.50 o
 -13   7   3       32.98       35.09      2.61 o
 -12   7   3        5.93        3.50      1.61 o
 -11   7   3      125.50      134.57      4.45 o
 -10   7   3      183.60      213.68      6.50 o
  -9   7   3        2.48        0.88      1.39 o
  -8   7   3       88.79       98.54      3.21 o
  -7   7   3       11.02        9.99      1.42 o
  -6   7   3        0.76        0.54      1.09 o
  -5   7   3      264.24      261.24      5.69 o
  -4   7   3      101.11       94.54      4.06 o
  -3   7   3       23.67       19.78      1.53 o
  -2   7   3       34.11       33.17      1.61 o
  -1   7   3       65.33       57.69      2.03 o
   0   7   3      184.48      189.02      4.61 o
   1   7   3        0.82        0.13      1.21 o
   2   7   3        1.41        1.23      1.01 o
   3   7   3        5.30        7.07      1.25 o
   4   7   3        1.41        0.33      1.16 o
   5   7   3       99.16       91.52      3.34 o
   6   7   3       83.84       83.06      3.32 o
   7   7   3        9.14       10.06      1.35 o
   8   7   3       60.56       60.63      2.88 o
   9   7   3       22.26       22.30      2.11 o
  10   7   3       79.80       72.23      3.30 o
  11   7   3       17.38       11.54      2.12 o
  12   7   3        0.01       -1.69      1.69 o
  13   7   3        1.38       -2.07      2.07 o
  14   7   3        0.01       -2.19      2.19 o
  15   7   3        0.44       -0.40      2.46 o
  16   7   3        6.75        8.04      3.38 o
 -18   8   3        0.47       -0.67      3.54 o
 -17   8   3        0.52        2.38      3.44 o
 -16   8   3        0.11       -2.27      2.27 o
 -15   8   3        7.58        6.40      2.26 o
 -14   8   3        3.99        3.49      2.07 o
 -13   8   3       24.49       27.61      2.89 o
 -12   8   3       43.24       42.94      5.39 o
 -11   8   3       24.03       29.96      2.87 o
 -10   8   3       11.48       15.01      2.31 o
  -9   8   3       29.33       31.94      3.22 o
  -8   8   3      128.77      145.34      4.57 o
  -7   8   3       45.45       47.15      2.50 o
  -6   8   3        1.38        1.18      1.21 o
  -5   8   3        4.77        5.39      1.27 o
  -4   8   3       22.54       24.42      1.69 o
  -3   8   3        5.59        4.46      1.11 o
  -2   8   3        4.35        6.15      1.20 o
  -1   8   3       15.58       16.30      1.55 o
   0   8   3        3.04        3.95      1.42 o
   1   8   3       42.79       44.62      3.44 o
   2   8   3        8.98        9.80      1.61 o
   3   8   3       41.17       41.69      3.78 o
   4   8   3        5.33        7.41      1.42 o
   5   8   3       13.44       13.40      1.61 o
   6   8   3       30.59       37.07      2.22 o
   7   8   3       92.62      105.73      3.40 o
   8   8   3        0.90        0.36      1.49 o
   9   8   3        8.77        7.35      1.74 o
  10   8   3        4.83        3.62      2.13 o
  11   8   3        7.97        8.15      2.27 o
  12   8   3        0.10       -2.19      2.19 o
  13   8   3        2.93        2.02      2.85 o
  14   8   3        3.62       -1.26      3.53 o
  15   8   3        3.71        2.10      3.31 o
 -16   9   3        1.30        3.47      2.78 o
 -15   9   3        0.42        0.58      2.24 o
 -14   9   3       18.00       22.89      3.00 o
 -13   9   3        9.04        6.12      2.41 o
 -12   9   3        0.17       -0.40      1.91 o
 -11   9   3        0.16       -1.37      1.85 o
 -10   9   3       13.07       12.48      2.36 o
  -9   9   3        0.16       -0.30      1.50 o
  -8   9   3        0.00        0.74      1.50 o
  -7   9   3       27.25       25.70      1.95 o
  -6   9   3       24.16       19.82      1.74 o
  -5   9   3       14.67       14.84      1.73 o
  -4   9   3       10.62        9.91      1.39 o
  -3   9   3        3.48        1.97      1.54 o
  -2   9   3        8.51       10.59      2.33 o
  -1   9   3      115.67      123.38      4.65 o
   0   9   3        1.67        1.74      1.50 o
   1   9   3       16.90       22.24      2.40 o
   2   9   3        1.37        4.79      1.60 o
   3   9   3       14.47       14.48      2.05 o
   4   9   3        0.68        0.81      1.85 o
   5   9   3       15.26       15.30      1.98 o
   6   9   3       74.37       75.72      3.43 o
   7   9   3        3.20        3.07      1.86 o
   8   9   3        0.88       -0.92      1.73 o
   9   9   3        1.61        2.33      1.78 o
  10   9   3        0.25       -1.86      1.86 o
  11   9   3        0.05       -2.68      2.68 o
  12   9   3        5.63        2.50      3.33 o
  13   9   3        1.90        1.47      2.58 o
 -15  10   3        0.78        1.52      2.40 o
 -14  10   3        8.65        5.83      2.66 o
 -13  10   3        0.59       -1.75      2.14 o
 -12  10   3        6.27        6.60      2.41 o
 -11  10   3        1.84        0.84      2.81 o
 -10  10   3        2.71        2.86      1.83 o
  -9  10   3        0.05       -0.43      1.52 o
  -8  10   3        4.23        2.86      1.59 o
  -7  10   3       11.97       13.76      2.33 o
  -6  10   3       54.98       56.18      2.69 o
  -5  10   3       26.71       25.72      2.23 o
  -4  10   3        7.02       11.00      1.82 o
  -3  10   3        3.71        4.57      1.67 o
  -2  10   3       13.40       15.09      1.94 o
  -1  10   3        0.34        0.00      1.49 o
   0  10   3        2.94        6.54      1.68 o
   1  10   3        2.47        0.08      1.82 o
   2  10   3        2.87        2.83      1.62 o
   3  10   3        9.22        6.74      1.83 o
   4  10   3       38.26       41.39      2.72 o
   5  10   3        3.52        1.60      1.70 o
   6  10   3        3.45        2.76      1.77 o
   7  10   3        0.84       -1.50      1.78 o
   8  10   3        5.40        5.22      2.20 o
   9  10   3        2.72        4.80      2.42 o
  10  10   3        0.67        5.25      4.50 o
  11  10   3       10.86        7.44      3.23 o
  12  10   3        0.32       -6.19      6.19 o
 -13  11   3        0.51        0.74      2.15 o
 -12  11   3        1.39       -1.33      2.35 o
 -11  11   3        5.39        4.31      2.44 o
 -10  11   3        0.64       -1.53      2.19 o
  -9  11   3        4.32        6.21      2.83 o
  -8  11   3        0.32       -1.83      1.83 o
  -7  11   3        1.51        1.54      1.98 o
  -6  11   3        0.37        2.01      1.86 o
  -5  11   3        4.37        4.48      1.77 o
  -4  11   3        8.94        6.46      1.84 o
  -3  11   3        1.15       -0.79      1.58 o
  -2  11   3        9.01        8.32      1.87 o
  -1  11   3        2.42        0.35      1.66 o
   0  11   3        2.63        0.32      1.65 o
   1  11   3        9.18        5.68      2.07 o
   2  11   3        0.80       -0.91      1.88 o
   3  11   3        1.14        0.05      1.90 o
   4  11   3        2.10        1.13      1.98 o
   5  11   3        0.02       -2.21      2.21 o
   6  11   3        3.25        0.51      3.61 o
   7  11   3        1.49       -0.64      2.28 o
   8  11   3        1.73        0.34      2.43 o
   9  11   3        2.39       -0.73      3.06 o
  10  11   3        0.78       -1.88      3.65 o
 -10  12   3        0.08        0.10      2.73 o
  -9  12   3        0.02       -1.34      2.49 o
  -8  12   3        3.27        3.43      2.63 o
  -7  12   3        6.11        6.41      2.94 o
  -6  12   3        6.54        3.42      3.07 o
  -5  12   3        0.04       -2.62      2.62 o
  -4  12   3        0.22       -2.16      2.16 o
  -3  12   3        9.85        9.64      2.69 o
  -2  12   3        6.26        9.06      2.61 o
  -1  12   3        0.56        2.44      2.04 o
   0  12   3        0.81       -1.83      1.92 o
   1  12   3        1.05       -1.08      2.00 o
   2  12   3        1.69        0.38      2.30 o
   3  12   3        3.41        1.90      2.21 o
   4  12   3        0.03        0.63      2.12 o
   5  12   3        9.64        7.16      3.38 o
   6  12   3        1.33       -0.93      2.48 o
   7  12   3        5.39        6.02      2.73 o
  -6  13   3        0.31        0.57      2.96 o
  -5  13   3        0.32       -2.68      2.68 o
  -4  13   3        0.03       -1.66      2.43 o
  -3  13   3        0.31       -2.26      2.26 o
  -2  13   3        1.91       -0.77      2.73 o
  -1  13   3        0.27       -1.85      2.82 o
   0  13   3        1.07       -1.30      2.45 o
   1  13   3        0.04       -1.49      2.43 o
   2  13   3        0.33       -2.06      2.06 o
   3  13   3        1.82       -2.18      2.18 o
 -22   0   4        2.96       -1.27      2.10 o
 -21   0   4        0.81       -1.95      1.95 o
 -20   0   4        1.75        0.71      1.93 o
 -19   0   4        0.30       -1.69      1.69 o
 -18   0   4        2.45        0.00      1.76 o
 -17   0   4      135.68      121.17      7.88 o
 -16   0   4       11.62       10.48      2.12 o
 -15   0   4       10.22       12.52      3.55 o
 -14   0   4       18.01       16.68      2.15 o
 -13   0   4       33.21       33.70      2.58 o
 -12   0   4        9.44        6.73      3.85 o
 -11   0   4      662.02      637.70     19.29 o
 -10   0   4     1512.89     1697.64     39.93 o
  -9   0   4     2715.79     2915.47     67.65 o
  -8   0   4      653.43      671.86     20.39 o
  -7   0   4      345.37      304.48      7.94 o
  -6   0   4      407.18      349.43     15.73 o
  -5   0   4        5.76       13.04      1.57 o
  -4   0   4      537.67      527.83      9.95 o
  -3   0   4        5.93        0.16      0.54 o
  -2   0   4     2527.35     2252.19     40.30 o
  -1   0   4      242.90      222.01      7.02 o
   0   0   4      200.12      233.16     11.26 o
   1   0   4     1670.30     1671.50     39.73 o
   2   0   4      748.57      741.01     28.69 o
   3   0   4       13.16        9.26      1.09 o
   4   0   4     1446.37     1461.82     27.46 o
   5   0   4       61.41       41.37      4.32 o
   6   0   4      538.75      548.31     11.84 o
   7   0   4      606.00      644.42     13.93 o
   8   0   4      464.49      496.34     11.17 o
   9   0   4       41.49       45.73      3.38 o
  10   0   4       18.29       18.34      2.87 o
  11   0   4      127.06      127.71      5.52 o
  12   0   4        0.04       -0.14      1.98 o
  13   0   4        0.07       -1.89      2.16 o
  14   0   4       19.72       16.34      2.98 o
  15   0   4       33.44       27.57      3.67 o
  16   0   4        3.53        0.81      3.42 o
  17   0   4       22.97       23.27      6.76 o
  18   0   4        0.55       -3.17      4.01 o
 -22   1   4        1.41        0.02      1.69 o
 -21   1   4        0.46       -1.38      1.38 o
 -20   1   4        3.93        3.66      1.46 o
 -19   1   4        2.08        1.87      1.33 o
 -18   1   4        6.78        7.48      1.72 o
 -17   1   4        0.56        1.34      1.25 o
 -16   1   4       18.41       15.56      1.83 o
 -15   1   4        2.51        1.60      1.11 o
 -14   1   4        0.06        0.32      0.95 o
 -13   1   4        3.61        5.48      1.20 o
 -12   1   4      181.67      168.78      4.31 o
 -11   1   4      248.71      259.50      5.24 o
 -10   1   4       18.07       18.39      1.13 o
  -9   1   4       11.05        9.49      0.66 o
  -8   1   4      817.41      791.86     14.90 o
  -7   1   4       46.52       51.13      2.33 o
  -6   1   4     1297.62     1158.64     16.76 o
  -5   1   4        4.34        2.76      0.83 o
  -4   1   4      241.05      205.57      3.38 o
  -3   1   4      412.26      397.24      5.67 o
  -2   1   4      578.74      522.31      9.10 o
  -1   1   4     1505.94     1532.48     30.84 o
   0   1   4      858.02      882.65     21.09 o
   1   1   4      321.31      309.85      4.73 o
   2   1   4      774.68      745.00     10.45 o
   3   1   4      810.56      809.39     11.26 o
   4   1   4      124.75      150.66      2.68 o
   5   1   4     1417.51     1474.46     20.21 o
   6   1   4      554.20      527.80      7.46 o
   7   1   4      218.02      229.69      4.17 o
   8   1   4      197.81      199.22      3.82 o
   9   1   4       57.04       55.45      2.30 o
  10   1   4       65.40       65.99      2.44 o
  11   1   4        3.93        2.59      1.37 o
  12   1   4       52.63       49.67      2.75 o
  13   1   4       45.13       37.16      2.58 o
  14   1   4       32.72       31.52      2.93 o
  15   1   4        1.16        0.12      1.99 o
  16   1   4        0.13       -2.08      2.08 o
  17   1   4        0.37        0.03      2.60 o
  18   1   4        2.38       -2.77      2.88 o
 -22   2   4        4.94        7.09      2.51 o
 -21   2   4        0.81       -1.43      1.51 o
 -20   2   4        0.68       -0.15      1.37 o
 -19   2   4        0.20       -1.19      1.19 o
 -18   2   4        0.49       -0.38      1.19 o
 -17   2   4        2.31        0.22      1.16 o
 -16   2   4       45.34       44.35      2.27 o
 -15   2   4      169.81      164.03      4.35 o
 -14   2   4        0.31        0.70      0.97 o
 -13   2   4        0.34       -0.14      0.87 o
 -12   2   4       22.09       22.26      1.37 o
 -11   2   4       11.37       14.17      1.09 o
 -10   2   4        0.02        1.89      1.16 o
  -9   2   4      148.01      148.22      4.91 o
  -8   2   4      118.75      152.70     11.35 o
  -7   2   4      748.31      696.20     11.06 o
  -6   2   4     1668.92     1746.62     28.62 o
  -5   2   4       35.20       39.39      6.69 o
  -4   2   4      692.73      688.16     23.23 o
  -3   2   4        0.94        2.84      0.81 o
  -2   2   4      696.31      724.37     20.30 o
  -1   2   4     2834.80     2999.67     53.34 o
   0   2   4      119.75      132.94      3.13 o
   1   2   4        4.37        0.53      0.54 o
   2   2   4      122.44      115.98      2.16 o
   3   2   4       73.19       80.85      1.81 o
   4   2   4      599.11      592.67      8.99 o
   5   2   4      415.84      439.34      6.95 o
   6   2   4       49.09       57.41      2.09 o
   7   2   4       64.15       61.57      1.88 o
   8   2   4      113.88      107.20      2.44 o
   9   2   4       71.22       66.95      1.95 o
  10   2   4      103.60      103.47      3.16 o
  11   2   4        1.93        1.34      1.29 o
  12   2   4       22.97       15.98      2.27 o
  13   2   4       24.24       20.26      2.52 o
  14   2   4        6.45        2.23      2.03 o
  15   2   4        2.45        0.08      2.07 o
  16   2   4        4.52        7.29      2.44 o
  17   2   4        0.02       -2.56      2.56 o
  18   2   4        0.08       -2.28      2.38 o
 -21   3   4        4.30        1.03      1.82 o
 -20   3   4        1.54        0.37      1.67 o
 -19   3   4        0.15        1.13      1.63 o
 -18   3   4        3.86        3.11      1.91 o
 -17   3   4        0.65        0.47      1.35 o
 -16   3   4        0.68        0.21      1.23 o
 -15   3   4        0.69       -0.47      1.04 o
 -14   3   4      127.57      126.18      3.35 o
 -13   3   4      234.27      239.92      4.59 o
 -12   3   4        7.71        6.28      0.97 o
 -11   3   4       24.71       33.54      2.00 o
 -10   3   4       32.39       35.35      1.82 o
  -9   3   4       47.98       56.93      2.09 o
  -8   3   4      179.17      155.32      3.37 o
  -7   3   4       37.73       45.29      1.64 o
  -6   3   4       69.84       75.37      1.74 o
  -5   3   4       41.37       49.59      1.42 o
  -4   3   4        0.78        2.03      0.68 o
  -3   3   4      251.34      274.15      6.26 o
  -2   3   4      206.76      213.94      9.92 o
  -1   3   4      366.71      348.50      6.25 o
   0   3   4       34.63       35.44      1.26 o
   1   3   4      950.06      961.91     14.99 o
   2   3   4      472.60      501.58      7.77 o
   3   3   4      270.28      256.90      4.71 o
   4   3   4      182.28      205.84      3.45 o
   5   3   4       82.54       76.27      2.12 o
   6   3   4       91.95      112.75      2.93 o
   7   3   4       63.46       64.33      1.95 o
   8   3   4       62.21       66.57      2.00 o
   9   3   4       66.88       62.56      2.05 o
  10   3   4      195.84      174.12      4.71 o
  11   3   4       21.47       28.68      2.38 o
  12   3   4       37.52       36.09      2.58 o
  13   3   4       67.94       72.03      3.85 o
  14   3   4       12.57       11.07      2.40 o
  15   3   4        3.95       -1.32      2.06 o
  16   3   4        0.04       -0.75      2.26 o
  17   3   4       12.49       15.58      2.97 o
 -21   4   4        1.60        1.74      2.31 o
 -20   4   4        5.41        3.68      1.98 o
 -19   4   4        0.42        1.30      1.73 o
 -18   4   4        0.11       -1.48      1.48 o
 -17   4   4        2.35        2.00      1.58 o
 -16   4   4        8.96        8.38      2.04 o
 -15   4   4       13.01       15.34      3.53 o
 -14   4   4       19.90       13.32      1.77 o
 -13   4   4        8.96        5.32      1.32 o
 -12   4   4      143.04      139.87      3.43 o
 -11   4   4       24.49       27.71      1.67 o
 -10   4   4       66.52       75.43      3.34 o
  -9   4   4       31.04       33.69      1.74 o
  -8   4   4      136.61      153.21      3.01 o
  -7   4   4       38.30       40.45      1.30 o
  -6   4   4        4.96        1.90      0.66 o
  -5   4   4       38.99       49.93      1.82 o
  -4   4   4     1339.74     1308.97     22.23 o
  -3   4   4      647.83      683.56     13.61 o
  -2   4   4      508.82      514.33      8.99 o
  -1   4   4      772.13      691.68     11.10 o
   0   4   4       85.42       59.19      1.74 o
   1   4   4      190.25      184.18      4.92 o
   2   4   4     1321.91     1340.11     24.78 o
   3   4   4       51.90       58.94      2.21 o
   4   4   4      201.17      179.51      3.76 o
   5   4   4      165.78      157.01      2.93 o
   6   4   4        0.03       -0.42      0.94 o
   7   4   4       86.47       91.61      2.59 o
   8   4   4        0.11       -1.20      1.20 o
   9   4   4        3.25       -1.45      1.45 o
  10   4   4       66.02       61.41      2.95 o
  11   4   4        0.06       -1.48      1.48 o
  12   4   4       56.63       47.60      2.92 o
  13   4   4       55.19       52.96      3.48 o
  14   4   4       34.87       32.69      3.03 o
  15   4   4        4.83        6.45      2.32 o
  16   4   4        4.06        3.62      2.33 o
  17   4   4        0.20       -2.32      2.32 o
 -20   5   4        1.85        4.94      2.28 o
 -19   5   4        2.49        3.45      2.06 o
 -18   5   4       10.83       11.77      2.34 o
 -17   5   4        3.45        7.19      1.86 o
 -16   5   4        1.89        1.96      1.55 o
 -15   5   4        6.58        8.04      1.70 o
 -14   5   4        0.20        1.90      1.30 o
 -13   5   4       36.98       31.89      2.13 o
 -12   5   4       15.70        7.36      1.43 o
 -11   5   4       25.30       26.60      1.84 o
 -10   5   4      711.18      732.74     12.26 o
  -9   5   4      152.43      174.87      3.79 o
  -8   5   4       10.50       10.18      1.10 o
  -7   5   4        2.38        5.46      0.93 o
  -6   5   4       27.20       29.19      1.39 o
  -5   5   4       34.48       33.24      2.31 o
  -4   5   4      162.04      160.36      5.21 o
  -3   5   4       34.78       19.09      2.49 o
  -2   5   4      118.57      121.71      2.65 o
  -1   5   4      128.96      131.41      2.52 o
   0   5   4        1.35        0.72      0.60 o
   1   5   4       96.29       79.62      2.77 o
   2   5   4      612.19      611.10     11.98 o
   3   5   4        0.32        0.78      1.08 o
   4   5   4       53.67       63.10      2.40 o
   5   5   4       26.67       24.28      1.54 o
   6   5   4       71.46       62.31      2.21 o
   7   5   4       28.16       24.41      1.57 o
   8   5   4        7.80        3.09      1.29 o
   9   5   4       12.23       11.95      1.56 o
  10   5   4        1.70        3.13      1.34 o
  11   5   4       54.56       50.78      2.94 o
  12   5   4        0.00        0.24      1.69 o
  13   5   4        1.55        2.42      1.87 o
  14   5   4        0.12       -1.99      1.99 o
  15   5   4        0.37       -1.05      2.11 o
  16   5   4       13.08       10.02      3.40 o
 -20   6   4       18.77       27.55      4.51 o
 -19   6   4        1.75        1.15      2.82 o
 -18   6   4        0.75        1.67      1.95 o
 -17   6   4        1.07        2.85      2.27 o
 -16   6   4        2.26        1.94      1.86 o
 -15   6   4        0.12       -1.03      1.59 o
 -14   6   4       10.06       12.67      2.04 o
 -13   6   4        7.09        8.09      1.69 o
 -12   6   4       16.65       20.60      2.03 o
 -11   6   4       17.71       13.59      1.79 o
 -10   6   4       25.34       24.81      1.89 o
  -9   6   4       62.41       71.63      3.38 o
  -8   6   4        0.05        1.59      1.39 o
  -7   6   4       98.32      110.87      4.74 o
  -6   6   4      207.66      222.05      4.97 o
  -5   6   4       10.36        8.87      1.24 o
  -4   6   4      106.35      102.93      3.17 o
  -3   6   4       42.33       44.21      2.56 o
  -2   6   4       67.28       61.10      2.95 o
  -1   6   4      112.46      120.63      2.49 o
   0   6   4       22.81       28.07      1.30 o
   1   6   4       28.68       26.43      1.54 o
   2   6   4        6.96        5.46      1.12 o
   3   6   4      151.89      153.40      5.62 o
   4   6   4      344.35      365.81      7.43 o
   5   6   4       80.27       84.34      2.83 o
   6   6   4        5.22        5.46      1.23 o
   7   6   4       11.90       11.39      1.38 o
   8   6   4        0.03       -1.08      1.08 o
   9   6   4       65.95       62.84      3.99 o
  10   6   4        7.39        9.95      1.79 o
  11   6   4        8.52        4.69      1.82 o
  12   6   4        0.48       -1.58      1.58 o
  13   6   4        0.04       -1.86      1.86 o
  14   6   4        0.33       -1.84      2.25 o
  15   6   4        1.71        2.99      2.63 o
  16   6   4        9.36       17.61      4.88 o
 -19   7   4        0.05       -0.17      2.99 o
 -18   7   4        1.09        1.06      2.36 o
 -17   7   4        1.09       -1.02      1.95 o
 -16   7   4        3.50        5.83      2.11 o
 -15   7   4       11.15        8.71      1.97 o
 -14   7   4        0.09        0.24      1.50 o
 -13   7   4       16.54       14.19      2.07 o
 -12   7   4        0.03        1.59      1.46 o
 -11   7   4       46.85       55.91      3.05 o
 -10   7   4        4.36        4.34      1.59 o
  -9   7   4        4.99        2.23      1.52 o
  -8   7   4        1.73       -1.20      1.20 o
  -7   7   4       56.46       53.71      2.53 o
  -6   7   4       14.08       15.59      1.55 o
  -5   7   4       72.23       74.05      2.83 o
  -4   7   4        9.39       13.76      1.54 o
  -3   7   4        3.79        5.38      1.08 o
  -2   7   4       10.82       10.16      1.64 o
  -1   7   4       26.68       27.46      1.73 o
   0   7   4       35.29       34.47      2.12 o
   1   7   4       72.61       71.77      3.06 o
   2   7   4        3.96        1.82      1.12 o
   3   7   4      181.28      187.07      4.30 o
   4   7   4       57.83       51.86      2.40 o
   5   7   4        0.01       -1.16      1.16 o
   6   7   4        0.04       -0.46      1.09 o
   7   7   4        5.02        5.46      1.30 o
   8   7   4      136.22      139.19      3.87 o
   9   7   4       33.24       28.12      2.58 o
  10   7   4        9.82        9.46      2.08 o
  11   7   4        2.58        1.33      2.70 o
  12   7   4        0.20       -0.22      2.00 o
  13   7   4        0.17       -2.07      2.07 o
  14   7   4        0.93       -1.32      3.28 o
  15   7   4        1.12        2.39      3.09 o
 -18   8   4        1.24        0.91      2.51 o
 -17   8   4        1.50        3.58      2.75 o
 -16   8   4        2.20        0.14      2.51 o
 -15   8   4        0.12       -1.66      1.66 o
 -14   8   4        8.10       12.56      2.47 o
 -13   8   4        4.44        2.15      1.92 o
 -12   8   4       20.68       20.15      2.61 o
 -11   8   4       14.58       17.75      2.42 o
 -10   8   4       18.23       20.21      2.16 o
  -9   8   4       34.26       35.95      2.56 o
  -8   8   4      132.98      146.28      5.84 o
  -7   8   4       37.79       38.49      2.37 o
  -6   8   4       34.41       40.99      2.35 o
  -5   8   4        3.44        0.91      1.12 o
  -4   8   4       39.54       38.49      2.06 o
  -3   8   4      115.34      127.14      3.50 o
  -2   8   4       18.07       19.34      1.69 o
  -1   8   4        0.01       -1.29      1.29 o
   0   8   4       67.23       62.11      2.88 o
   1   8   4        4.31        5.05      1.54 o
   2   8   4      140.72      144.24      4.20 o
   3   8   4        3.60        4.55      1.78 o
   4   8   4       17.44       19.51      1.96 o
   5   8   4        0.03        2.67      1.31 o
   6   8   4       22.86       22.62      1.93 o
   7   8   4       82.41       86.36      3.22 o
   8   8   4       15.80       12.75      2.18 o
   9   8   4        4.58        4.24      2.00 o
  10   8   4        3.09        0.61      1.92 o
  11   8   4        2.09       -1.93      2.22 o
  12   8   4        7.61        5.11      4.64 o
  13   8   4        4.25        7.04      2.81 o
  14   8   4        0.01       -4.65      4.65 o
 -16   9   4        7.40        5.89      2.95 o
 -15   9   4        4.67        3.60      2.39 o
 -14   9   4        1.47        0.01      2.16 o
 -13   9   4        0.01       -0.11      2.09 o
 -12   9   4        0.52        2.36      1.99 o
 -11   9   4        0.91       -0.37      2.04 o
 -10   9   4       32.23       31.92      2.99 o
  -9   9   4       22.57       25.52      2.38 o
  -8   9   4       15.61       15.21      2.01 o
  -7   9   4        0.30        0.04      1.33 o
  -6   9   4        0.02        0.00      1.27 o
  -5   9   4       31.73       29.40      2.06 o
  -4   9   4       15.83       16.87      2.16 o
  -3   9   4        6.40        5.57      1.45 o
  -2   9   4      116.74      130.59      5.14 o
  -1   9   4        0.03       -1.36      1.39 o
   0   9   4       38.98       38.36      2.51 o
   1   9   4       15.40       15.97      1.92 o
   2   9   4       24.09       25.95      2.25 o
   3   9   4        0.01       -1.30      1.52 o
   4   9   4        1.59        0.69      1.52 o
   5   9   4       36.78       32.46      2.50 o
   6   9   4        0.25       -1.63      1.63 o
   7   9   4       15.93       10.61      2.27 o
   8   9   4       29.81       19.44      2.92 o
   9   9   4        0.88       -1.92      2.21 o
  10   9   4        4.70        3.52      2.51 o
  11   9   4        0.31       -2.29      2.66 o
  12   9   4        0.07       -2.92      2.92 o
  13   9   4        6.75        5.92      3.72 o
 -15  10   4        6.15        4.16      2.54 o
 -14  10   4        1.84       -0.62      2.33 o
 -13  10   4        1.72       -0.03      2.21 o
 -12  10   4        4.56        3.82      2.87 o
 -11  10   4        2.93        3.79      2.17 o
 -10  10   4        1.21        0.58      1.69 o
  -9  10   4        3.18       -1.61      1.61 o
  -8  10   4        0.01       -0.88      1.61 o
  -7  10   4        0.43       -0.04      1.57 o
  -6  10   4        0.06        0.51      1.41 o
  -5  10   4       93.79       98.29      7.26 o
  -4  10   4       14.59       15.58      2.02 o
  -3  10   4        0.05        0.05      1.49 o
  -2  10   4       39.23       40.48      3.38 o
  -1  10   4       26.10       27.93      2.41 o
   0  10   4        1.77        1.10      1.60 o
   1  10   4        0.57        1.57      1.63 o
   2  10   4        2.67       -1.14      1.75 o
   3  10   4        0.20       -1.52      1.52 o
   4  10   4       25.17       25.69      2.43 o
   5  10   4        1.61        1.41      1.71 o
   6  10   4        3.26        2.29      1.98 o
   7  10   4        8.99        7.15      2.19 o
   8  10   4        4.65        4.45      2.61 o
   9  10   4        9.60       10.10      3.23 o
  10  10   4        0.11       -2.86      4.08 o
  11  10   4        3.49       -4.05      4.05 o
 -13  11   4        2.80       -0.75      2.32 o
 -12  11   4        0.84       -0.68      2.24 o
 -11  11   4        0.58       -2.10      2.12 o
 -10  11   4        1.27        1.54      2.40 o
  -9  11   4        2.50        1.11      2.08 o
  -8  11   4       16.55       20.65      2.86 o
  -7  11   4       16.33       13.01      2.74 o
  -6  11   4       13.71       16.14      2.16 o
  -5  11   4       16.15       17.28      2.48 o
  -4  11   4        2.36        1.45      1.70 o
  -3  11   4        4.72        2.82      1.72 o
  -2  11   4       10.71       11.61      2.25 o
  -1  11   4        3.83        0.85      1.94 o
   0  11   4        0.17       -0.43      1.65 o
   1  11   4        1.14       -0.92      1.71 o
   2  11   4        1.68        0.80      1.80 o
   3  11   4        4.48        2.69      1.91 o
   4  11   4        1.71        3.17      1.89 o
   5  11   4       10.04        6.01      2.90 o
   6  11   4        0.25       -2.31      2.31 o
   7  11   4        3.63        2.79      3.78 o
   8  11   4        0.03       -2.08      3.83 o
   9  11   4        2.81       -1.59      3.81 o
 -10  12   4        0.31        2.41      3.11 o
  -9  12   4        0.00        2.34      2.26 o
  -8  12   4        2.63        1.39      2.27 o
  -7  12   4        2.19        1.33      2.16 o
  -6  12   4        4.12        9.07      3.00 o
  -5  12   4       20.67       18.33      4.13 o
  -4  12   4        9.14        4.72      2.21 o
  -3  12   4        0.25       -0.93      2.09 o
  -2  12   4        0.04       -0.53      3.02 o
  -1  12   4        0.14       -1.92      1.92 o
   0  12   4        0.01        0.00      2.08 o
   1  12   4        0.44       -1.47      2.04 o
   2  12   4        1.17       -0.47      2.14 o
   3  12   4       11.37       12.08      2.52 o
   4  12   4       13.95       11.71      2.63 o
   5  12   4        9.40        5.46      2.71 o
   6  12   4        0.11        2.02      2.77 o
  -5  13   4        6.75        9.45      3.17 o
  -4  13   4        0.23        1.53      2.69 o
  -3  13   4        0.00       -2.36      2.36 o
  -2  13   4        0.12       -2.09      2.52 o
  -1  13   4        1.04       -1.18      2.19 o
   0  13   4        0.64       -0.88      2.17 o
   1  13   4        0.28       -2.18      2.18 o
   2  13   4        2.62        3.46      7.14 o
 -22   1   5        2.62        2.70      1.67 o
 -21   1   5        1.27       -0.57      1.42 o
 -20   1   5        0.00       -0.26      1.29 o
 -19   1   5        0.38        0.66      1.31 o
 -18   1   5        8.25        4.37      1.43 o
 -17   1   5       12.61       13.19      1.57 o
 -16   1   5        0.46        0.04      1.10 o
 -15   1   5        5.02        2.90      1.19 o
 -14   1   5       47.96       55.72      2.74 o
 -13   1   5       30.63       25.11      1.85 o
 -12   1   5        0.05       -0.71      1.11 o
 -11   1   5      177.37      165.23      7.10 o
 -10   1   5       71.63       73.33      2.52 o
  -9   1   5      256.12      257.64      5.51 o
  -8   1   5        0.89        0.16      0.55 o
  -7   1   5      139.21      123.45      2.74 o
  -6   1   5       13.99       11.62      1.10 o
  -5   1   5      211.87      234.07      3.88 o
  -4   1   5      199.74      167.95      4.12 o
  -3   1   5      454.36      474.52      9.79 o
  -2   1   5       82.71       67.33      2.08 o
  -1   1   5      246.53      230.88      6.21 o
   0   1   5      236.72      253.03      6.24 o
   1   1   5       34.07       33.10      1.45 o
   2   1   5      182.69      177.36      3.32 o
   3   1   5      494.15      503.16      7.98 o
   4   1   5      102.86       85.22      1.88 o
   5   1   5      519.08      545.00      8.03 o
   6   1   5       27.89       27.64      1.16 o
   7   1   5        0.00       -0.81      0.81 o
   8   1   5        3.29        1.76      0.92 o
   9   1   5        0.48       -1.06      1.06 o
  10   1   5        3.22        3.68      1.22 o
  11   1   5        3.39        2.35      1.35 o
  12   1   5       11.42       10.45      2.07 o
  13   1   5        5.37        3.56      3.23 o
  14   1   5       48.72       50.53      3.52 o
  15   1   5        0.42        0.14      2.16 o
  16   1   5        8.30        2.68      2.86 o
  17   1   5        0.80        0.53      3.01 o
 -22   2   5        1.85        1.16      1.85 o
 -21   2   5        7.21        6.14      1.79 o
 -20   2   5        4.29       -0.26      1.46 o
 -19   2   5        0.57       -0.40      1.26 o
 -18   2   5        0.25       -0.43      1.16 o
 -17   2   5        0.01       -0.96      1.10 o
 -16   2   5        0.26        1.15      1.15 o
 -15   2   5      149.09      141.12      3.90 o
 -14   2   5       19.43       15.57      1.52 o
 -13   2   5        2.72        4.32      1.08 o
 -12   2   5        5.20        6.03      1.02 o
 -11   2   5        1.46        2.33      0.91 o
 -10   2   5       15.10       15.13      1.06 o
  -9   2   5      290.00      294.05      4.97 o
  -8   2   5      652.11      737.74     11.95 o
  -7   2   5     1199.31     1253.24     18.26 o
  -6   2   5     1343.13     1354.68     19.62 o
  -5   2   5      242.33      267.68      5.18 o
  -4   2   5       26.56       26.99      1.16 o
  -3   2   5      122.28      133.29      2.87 o
  -2   2   5     1554.92     1647.18     30.01 o
  -1   2   5      443.40      499.52      9.92 o
   0   2   5       48.50       37.28      1.19 o
   1   2   5      182.30      190.09      3.22 o
   2   2   5      543.27      583.37      8.73 o
   3   2   5        4.95        3.73      0.55 o
   4   2   5      117.31      129.19      2.30 o
   5   2   5        1.41       -0.28      0.60 o
   6   2   5        0.38       -0.03      0.70 o
   7   2   5      137.84      134.37      3.29 o
   8   2   5       30.18       28.68      1.54 o
   9   2   5      163.13      164.77      3.54 o
  10   2   5       52.08       54.34      2.82 o
  11   2   5       15.61       13.74      1.95 o
  12   2   5        0.03       -1.10      1.77 o
  13   2   5       47.86       52.17      4.51 o
  14   2   5        7.09        2.74      2.13 o
  15   2   5        1.24       -0.26      2.11 o
  16   2   5        2.82        0.03      2.33 o
  17   2   5        5.29        1.84      2.49 o
 -22   3   5        1.56       -1.80      2.09 o
 -21   3   5        3.69        2.75      1.91 o
 -20   3   5        3.56        3.96      2.41 o
 -19   3   5        0.85        1.71      1.59 o
 -18   3   5        2.98        5.69      1.79 o
 -17   3   5       81.65       75.29      3.69 o
 -16   3   5       71.05       64.38      2.99 o
 -15   3   5       12.29       12.24      1.42 o
 -14   3   5        0.58        0.91      1.02 o
 -13   3   5       77.14       71.06      3.33 o
 -12   3   5        2.76        0.45      0.82 o
 -11   3   5       71.60       72.52      4.32 o
 -10   3   5       10.97       10.78      1.33 o
  -9   3   5       36.54       32.41      1.70 o
  -8   3   5       56.56       58.96      1.80 o
  -7   3   5        4.76        4.47      1.05 o
  -6   3   5      137.09      144.33      3.21 o
  -5   3   5       54.56       54.66      2.06 o
  -4   3   5      647.76      618.71     11.95 o
  -3   3   5        2.57       10.65      1.63 o
  -2   3   5     1199.92     1139.92     23.24 o
  -1   3   5      174.61      174.78      4.52 o
   0   3   5      682.70      703.99     11.24 o
   1   3   5      995.23     1038.74     17.37 o
   2   3   5       24.68       31.84      1.47 o
   3   3   5        7.00        8.98      0.88 o
   4   3   5        4.57        3.78      0.63 o
   5   3   5      107.73      110.51      2.29 o
   6   3   5       28.33       28.08      1.50 o
   7   3   5      178.98      180.07      5.06 o
   8   3   5       89.60       91.14      3.03 o
   9   3   5       18.21       18.15      1.68 o
  10   3   5       47.00       39.02      2.56 o
  11   3   5        0.05        2.10      1.62 o
  12   3   5       19.68       17.55      2.23 o
  13   3   5        3.22        4.29      2.13 o
  14   3   5       11.75        8.06      2.37 o
  15   3   5        9.96        8.14      2.80 o
  16   3   5        3.49        1.45      2.36 o
  17   3   5        2.26       -1.21      2.51 o
 -21   4   5        1.48       -1.00      2.05 o
 -20   4   5        6.47        6.75      2.20 o
 -19   4   5        9.21        9.20      3.00 o
 -18   4   5        4.13        5.27      1.82 o
 -17   4   5        7.62        5.16      1.75 o
 -16   4   5        2.62        3.05      1.59 o
 -15   4   5        0.23        0.24      1.33 o
 -14   4   5      133.14      133.33      3.86 o
 -13   4   5      208.21      212.22      5.06 o
 -12   4   5       29.22       21.80      1.71 o
 -11   4   5        6.09        5.90      1.48 o
 -10   4   5        0.29        0.12      1.07 o
  -9   4   5        1.28        2.65      0.84 o
  -8   4   5        1.00       -0.21      0.61 o
  -7   4   5       21.32       18.06      0.95 o
  -6   4   5       11.65       11.47      0.88 o
  -5   4   5      128.60      108.21      3.36 o
  -4   4   5        7.40        5.08      0.76 o
  -3   4   5       87.15       84.37      2.59 o
  -2   4   5      508.88      509.38      8.45 o
  -1   4   5       88.02       95.27      2.44 o
   0   4   5      713.84      742.31     11.28 o
   1   4   5      194.32      216.67      4.57 o
   2   4   5      207.43      225.34      5.28 o
   3   4   5       20.89       29.18      1.53 o
   4   4   5       24.99       22.82      1.46 o
   5   4   5       99.91       96.83      2.60 o
   6   4   5       52.29       60.99      2.21 o
   7   4   5       22.51       16.03      1.39 o
   8   4   5       39.18       28.49      1.94 o
   9   4   5       16.41       15.42      1.90 o
  10   4   5        0.68        2.53      1.62 o
  11   4   5       17.43       15.27      2.11 o
  12   4   5       18.44       21.50      2.40 o
  13   4   5        3.52        4.63      2.17 o
  14   4   5        0.50       -0.88      2.05 o
  15   4   5        0.94       -2.25      2.25 o
  16   4   5        6.49        2.39      3.15 o
 -21   5   5        0.30        3.27      2.62 o
 -20   5   5        3.56        2.25      2.10 o
 -19   5   5       12.63       15.61      2.54 o
 -18   5   5        0.98        4.35      2.14 o
 -17   5   5        1.67        1.79      2.58 o
 -16   5   5        5.21        5.94      1.91 o
 -15   5   5        0.02       -1.50      1.50 o
 -14   5   5       21.26       26.93      2.26 o
 -13   5   5        1.83        0.47      1.29 o
 -12   5   5      105.90      101.60      3.70 o
 -11   5   5      131.01      137.38      3.89 o
 -10   5   5        3.66        2.46      1.16 o
  -9   5   5      242.08      252.28      5.85 o
  -8   5   5       71.58       79.21      2.46 o
  -7   5   5      346.28      332.35      6.69 o
  -6   5   5       76.64       87.32      3.31 o
  -5   5   5      248.03      266.01      5.54 o
  -4   5   5      206.57      246.38      6.49 o
  -3   5   5      208.63      237.04      4.73 o
  -2   5   5       27.70       27.48      1.25 o
  -1   5   5      101.21      110.12      2.53 o
   0   5   5       75.86       70.90      2.08 o
   1   5   5        9.18        7.00      1.02 o
   2   5   5        0.23        1.84      1.05 o
   3   5   5      301.68      308.65      6.20 o
   4   5   5        0.15        1.63      0.98 o
   5   5   5      120.10      119.34      2.80 o
   6   5   5       10.34        9.71      1.17 o
   7   5   5        0.38       -1.39      1.39 o
   8   5   5        3.70        5.05      1.44 o
   9   5   5        2.19        0.66      1.57 o
  10   5   5      116.83      114.72      4.04 o
  11   5   5       20.57       17.07      2.20 o
  12   5   5       62.02       60.57      3.35 o
  13   5   5        4.70        4.30      1.98 o
  14   5   5        0.76       -2.64      2.64 o
  15   5   5       13.86       11.80      3.66 o
  16   5   5        0.09        3.16      2.63 o
 -20   6   5        1.55        2.06      2.49 o
 -19   6   5        0.01       -1.62      1.90 o
 -18   6   5        1.85        3.12      2.82 o
 -17   6   5        1.38       -1.62      1.62 o
 -16   6   5        0.99       -0.31      1.71 o
 -15   6   5       19.24       19.22      2.15 o
 -14   6   5        6.32        7.25      1.98 o
 -13   6   5        5.91        6.49      1.64 o
 -12   6   5      161.38      166.19      7.05 o
 -11   6   5        5.06        6.12      1.41 o
 -10   6   5      224.04      251.96      7.12 o
  -9   6   5       54.62       62.76      2.79 o
  -8   6   5       28.23       27.88      1.92 o
  -7   6   5        0.52        0.60      1.05 o
  -6   6   5        1.92        3.39      1.23 o
  -5   6   5       39.30       43.09      2.14 o
  -4   6   5       85.84       93.82      7.06 o
  -3   6   5        4.57        2.43      1.33 o
  -2   6   5        0.00        0.49      0.78 o
  -1   6   5       35.11       31.45      1.64 o
   0   6   5      206.75      224.77      5.02 o
   1   6   5      151.44      154.61      5.54 o
   2   6   5      181.03      170.45      4.58 o
   3   6   5      192.01      168.18      4.23 o
   4   6   5      684.75      679.07     10.85 o
   5   6   5        8.88        9.50      1.33 o
   6   6   5       16.71       15.99      1.43 o
   7   6   5        0.56        1.82      1.19 o
   8   6   5       41.12       45.97      2.45 o
   9   6   5        6.28        5.20      1.75 o
  10   6   5       14.56       14.45      2.13 o
  11   6   5        0.10        0.50      1.79 o
  12   6   5        4.57        7.14      2.11 o
  13   6   5        7.88        4.53      2.34 o
  14   6   5        2.23        1.26      3.49 o
  15   6   5        0.01        0.21      2.74 o
 -19   7   5        5.95        6.52      2.51 o
 -18   7   5        0.51       -0.96      1.95 o
 -17   7   5        1.27        0.05      1.84 o
 -16   7   5        0.61        1.15      1.83 o
 -15   7   5        2.55        2.75      1.71 o
 -14   7   5        0.80        2.25      1.57 o
 -13   7   5       15.13       15.50      2.74 o
 -12   7   5        5.56        3.36      1.56 o
 -11   7   5        0.29       -1.64      1.64 o
 -10   7   5      115.91      112.64      4.01 o
  -9   7   5       68.25       69.12      3.29 o
  -8   7   5      396.44      426.99      8.64 o
  -7   7   5       59.13       60.23      2.72 o
  -6   7   5       28.25       33.79      2.08 o
  -5   7   5       67.19       71.46      2.72 o
  -4   7   5       42.18       42.98      2.17 o
  -3   7   5       59.26       57.37      2.45 o
  -2   7   5      216.17      243.93      7.04 o
  -1   7   5       66.18       62.93      2.85 o
   0   7   5      648.66      675.27     12.69 o
   1   7   5        0.51        0.08      1.34 o
   2   7   5      177.00      188.15      4.87 o
   3   7   5        9.54       10.09      1.49 o
   4   7   5       12.09       15.99      1.68 o
   5   7   5        0.44        0.22      1.23 o
   6   7   5        3.94        6.30      1.34 o
   7   7   5       73.65       68.90      2.91 o
   8   7   5       18.70       12.02      1.93 o
   9   7   5       27.25       26.33      2.67 o
  10   7   5        0.37       -2.16      2.18 o
  11   7   5        0.05       -1.98      1.98 o
  12   7   5        5.43        7.84      3.19 o
  13   7   5        2.75        3.96      3.79 o
  14   7   5        0.57       -2.73      2.73 o
 -18   8   5        8.08        8.34      3.11 o
 -17   8   5        1.44        1.53      2.16 o
 -16   8   5        4.17        5.17      2.24 o
 -15   8   5       28.82       34.89      2.95 o
 -14   8   5        1.09       -0.32      1.95 o
 -13   8   5       36.06       37.23      3.20 o
 -12   8   5        2.35        2.74      1.85 o
 -11   8   5       18.65       21.34      2.29 o
 -10   8   5        0.39       -1.10      1.44 o
  -9   8   5       57.30       66.28      3.32 o
  -8   8   5        2.23        0.28      1.40 o
  -7   8   5       22.39       27.03      2.07 o
  -6   8   5        1.07       -0.48      1.56 o
  -5   8   5        1.62       -0.03      1.24 o
  -4   8   5        0.46       -0.59      1.18 o
  -3   8   5      112.99      110.48      3.63 o
  -2   8   5        6.79       11.04      1.99 o
  -1   8   5        1.18        0.92      1.41 o
   0   8   5       98.08      103.95      5.85 o
   1   8   5        6.29        7.40      1.68 o
   2   8   5       14.01       17.06      2.02 o
   3   8   5        3.47        2.18      2.07 o
   4   8   5        5.61        6.49      1.65 o
   5   8   5        0.66        1.32      1.51 o
   6   8   5        0.23       -1.13      1.54 o
   7   8   5       37.54       28.09      2.63 o
   8   8   5        4.68        1.03      2.07 o
   9   8   5        7.45        6.16      2.40 o
  10   8   5        2.33        4.30      2.45 o
  11   8   5        3.03        2.78      2.63 o
  12   8   5        6.23        6.37      2.83 o
  13   8   5        0.12       -2.99      2.99 o
 -17   9   5        5.33        2.86      2.69 o
 -16   9   5        1.01       -1.91      2.21 o
 -15   9   5        1.18       -1.48      2.16 o
 -14   9   5        0.89       -0.08      2.11 o
 -13   9   5        7.89        8.19      2.35 o
 -12   9   5        3.31        4.67      2.15 o
 -11   9   5        4.21        3.24      1.75 o
 -10   9   5        4.14        2.52      1.68 o
  -9   9   5        0.02       -0.12      1.54 o
  -8   9   5        3.12        4.60      1.91 o
  -7   9   5       46.74       50.00      3.12 o
  -6   9   5        3.72        2.64      1.51 o
  -5   9   5       49.27       48.02      3.81 o
  -4   9   5       78.41       84.13      4.31 o
  -3   9   5       22.66       23.37      1.96 o
  -2   9   5       24.73       26.51      2.82 o
  -1   9   5       66.98       66.75      3.23 o
   0   9   5        6.47        8.12      1.79 o
   1   9   5        0.69       -1.13      1.50 o
   2   9   5       14.24       14.81      1.93 o
   3   9   5        3.74        2.35      1.62 o
   4   9   5        5.64        1.96      1.68 o
   5   9   5       30.96       28.83      2.41 o
   6   9   5        9.14        8.89      2.27 o
   7   9   5        0.63       -2.08      2.08 o
   8   9   5        0.88       -2.10      2.20 o
   9   9   5        8.50        7.33      3.39 o
  10   9   5        1.64       -2.95      2.95 o
  11   9   5        9.12        0.44      3.20 o
  12   9   5       13.09       12.65      5.22 o
 -15  10   5        0.65        2.98      2.49 o
 -14  10   5        0.45       -0.68      2.25 o
 -13  10   5        0.00        0.09      2.11 o
 -12  10   5        0.97        1.08      2.43 o
 -11  10   5        1.31       -0.13      2.02 o
 -10  10   5        0.02       -1.48      1.91 o
  -9  10   5        5.23        2.98      1.72 o
  -8  10   5       13.86       12.12      2.15 o
  -7  10   5       13.26       12.48      2.02 o
  -6  10   5        2.21        2.09      1.51 o
  -5  10   5        1.73        1.30      1.77 o
  -4  10   5        5.45        5.20      1.72 o
  -3  10   5       17.45       19.06      2.13 o
  -2  10   5        3.23       -1.10      1.79 o
  -1  10   5        4.46        5.03      1.76 o
   0  10   5        2.03        0.89      1.69 o
   1  10   5        4.50        0.68      1.63 o
   2  10   5        0.12        1.01      1.69 o
   3  10   5        4.31        4.27      1.81 o
   4  10   5        3.19        2.92      1.82 o
   5  10   5        5.85        6.89      1.99 o
   6  10   5       38.81       41.94      3.84 o
   7  10   5        5.49        4.67      2.65 o
   8  10   5        0.45        4.67      3.44 o
   9  10   5        2.87       -0.32      4.25 o
  10  10   5        0.09        0.67      5.03 o
 -13  11   5        0.01       -2.47      2.52 o
 -12  11   5        0.54       -1.52      2.17 o
 -11  11   5        0.00       -1.30      1.80 o
 -10  11   5        0.23        1.13      1.93 o
  -9  11   5        0.01       -1.87      1.87 o
  -8  11   5        8.94        6.04      2.06 o
  -7  11   5        0.31       -1.19      1.75 o
  -6  11   5       16.42       15.53      2.25 o
  -5  11   5        2.68        0.83      1.78 o
  -4  11   5        5.38        1.86      1.89 o
  -3  11   5        1.14        1.39      1.77 o
  -2  11   5        2.68        2.92      1.81 o
  -1  11   5        0.37       -0.47      1.71 o
   0  11   5        0.18       -1.67      1.67 o
   1  11   5        6.41        2.26      2.15 o
   2  11   5        0.07       -1.41      1.66 o
   3  11   5        0.35       -1.83      1.83 o
   4  11   5        0.95        0.69      2.27 o
   5  11   5        0.38       -2.09      3.23 o
   6  11   5        9.04        5.32      3.26 o
   7  11   5        0.00       -2.39      2.39 o
   8  11   5        0.57       -0.40      4.23 o
 -10  12   5        0.01       -1.28      2.17 o
  -9  12   5        0.85       -1.38      2.09 o
  -8  12   5        1.07        0.36      2.14 o
  -7  12   5        0.01        3.32      2.28 o
  -6  12   5        0.17       -0.13      1.94 o
  -5  12   5        0.02       -0.36      1.83 o
  -4  12   5        1.53        0.64      1.91 o
  -3  12   5        8.91       10.41      3.14 o
  -2  12   5        2.84        0.34      2.21 o
  -1  12   5        0.02        1.15      1.93 o
   0  12   5        0.02       -1.71      1.71 o
   1  12   5        0.06       -0.61      2.13 o
   2  12   5        0.34       -2.09      2.09 o
   3  12   5        5.67        5.79      2.69 o
   4  12   5        0.14       -2.01      2.14 o
   5  12   5        0.00       -3.98      3.98 o
  -4  13   5        0.40       -1.47      4.03 o
  -3  13   5        1.48       -0.77      2.27 o
  -2  13   5        0.05        0.32      2.30 o
  -1  13   5        1.52        0.35      2.65 o
 -22   0   6        0.28       -0.90      2.45 o
 -21   0   6        0.03        1.67      2.17 o
 -20   0   6        3.39        4.36      2.10 o
 -19   0   6        5.50        5.08      2.04 o
 -18   0   6        0.23       -1.42      2.20 o
 -17   0   6       19.38       18.96      3.72 o
 -16   0   6       32.34       32.10      2.95 o
 -15   0   6       93.24       94.31      4.39 o
 -14   0   6       44.12       41.91      3.05 o
 -13   0   6       97.10       81.55      3.71 o
 -12   0   6       54.43       62.16      5.44 o
 -11   0   6       41.80       52.54      3.63 o
 -10   0   6        4.03        7.19      1.43 o
  -9   0   6        0.34        0.01      0.99 o
  -8   0   6       60.98       53.44      2.39 o
  -7   0   6      737.05      706.85     14.82 o
  -6   0   6      627.72      645.30     13.70 o
  -5   0   6      446.68      488.16     11.90 o
  -4   0   6     3086.56     2874.92    178.26 o
  -3   0   6       20.65       29.16      2.10 o
  -2   0   6      382.71      407.91     12.60 o
  -1   0   6     3190.83     3395.39    128.84 o
   0   0   6     1158.43     1210.52     29.41 o
   1   0   6      316.90      321.88      8.84 o
   2   0   6      509.65      541.51     12.05 o
   3   0   6      863.44      850.72     16.56 o
   4   0   6      169.25      192.79      5.36 o
   5   0   6       34.24       49.66      2.64 o
   6   0   6        1.36        3.27      1.33 o
   7   0   6      102.63       92.95      3.78 o
   8   0   6        5.34        6.50      1.72 o
   9   0   6       26.51       27.57      2.53 o
  10   0   6       62.34       52.58      3.35 o
  11   0   6       16.12       14.36      2.84 o
  12   0   6       22.82       15.09      3.98 o
  13   0   6       22.34       18.17      4.41 o
  14   0   6        3.14       11.18      4.05 o
  15   0   6       26.66       24.64      5.30 o
  16   0   6        0.21       -0.41      4.18 o
 -22   1   6        1.90        1.68      1.73 o
 -21   1   6        0.07        1.63      1.56 o
 -20   1   6        1.60        2.24      1.83 o
 -19   1   6        5.45        5.85      1.51 o
 -18   1   6        0.35        0.26      1.19 o
 -17   1   6       11.27       12.38      1.78 o
 -16   1   6       26.95       32.65      2.09 o
 -15   1   6       40.93       33.74      2.07 o
 -14   1   6       31.47       30.83      1.92 o
 -13   1   6       19.61       23.79      1.68 o
 -12   1   6       79.08       86.71      3.78 o
 -11   1   6       28.90       33.21      2.41 o
 -10   1   6       81.02       85.14      2.08 o
  -9   1   6       23.67       25.33      1.21 o
  -8   1   6       30.24       27.13      1.21 o
  -7   1   6       25.26       27.34      1.19 o
  -6   1   6     1146.72     1207.39     16.53 o
  -5   1   6       28.83       30.60      1.05 o
  -4   1   6      466.53      489.22      8.93 o
  -3   1   6      324.83      345.68      5.51 o
  -2   1   6      477.16      512.49     10.20 o
  -1   1   6       25.49       25.04      1.46 o
   0   1   6      331.29      322.73      6.46 o
   1   1   6      185.41      214.48      3.55 o
   2   1   6      235.60      244.61      4.37 o
   3   1   6      158.77      160.91      3.25 o
   4   1   6        0.09        0.15      0.79 o
   5   1   6      148.36      136.10      3.23 o
   6   1   6       24.47       18.35      1.62 o
   7   1   6        0.45        1.49      1.07 o
   8   1   6       18.35       21.26      1.47 o
   9   1   6       52.63       52.11      2.49 o
  10   1   6        0.03        1.39      1.36 o
  11   1   6       28.17       24.90      2.29 o
  12   1   6        0.20        0.15      1.88 o
  13   1   6        0.17       -1.86      1.86 o
  14   1   6        6.08        6.31      2.82 o
  15   1   6        3.33        3.31      2.81 o
  16   1   6        7.33        5.46      3.17 o
 -22   2   6        6.24        5.37      2.20 o
 -21   2   6        0.04       -0.67      1.54 o
 -20   2   6       10.76        9.16      1.82 o
 -19   2   6        4.27        2.93      1.48 o
 -18   2   6       11.64       12.56      1.68 o
 -17   2   6        1.30       -0.55      1.20 o
 -16   2   6        0.22       -0.36      1.11 o
 -15   2   6        7.93        8.16      1.41 o
 -14   2   6       33.89       26.95      1.85 o
 -13   2   6       45.44       47.83      2.24 o
 -12   2   6       13.20       15.39      1.84 o
 -11   2   6       84.13       79.84      3.05 o
 -10   2   6        2.61        4.14      0.79 o
  -9   2   6      274.91      289.39      4.96 o
  -8   2   6       99.37      116.95      2.54 o
  -7   2   6       34.36       47.00      1.58 o
  -6   2   6       14.68       18.44      0.87 o
  -5   2   6      725.59      738.11     10.57 o
  -4   2   6      413.02      408.91      7.67 o
  -3   2   6      212.89      221.93      4.55 o
  -2   2   6     2174.21     2258.82     37.83 o
  -1   2   6       76.86       82.23      2.50 o
   0   2   6       99.38      108.39      2.34 o
   1   2   6      429.22      411.84      6.42 o
   2   2   6        4.37        3.92      0.55 o
   3   2   6       35.86       44.82      1.70 o
   4   2   6       14.36       12.86      0.89 o
   5   2   6        0.08       -0.45      0.80 o
   6   2   6        0.18       -0.84      0.84 o
   7   2   6        1.13        0.23      1.15 o
   8   2   6        0.33        0.13      1.14 o
   9   2   6       35.14       36.05      2.03 o
  10   2   6       36.89       35.56      2.53 o
  11   2   6        4.79        4.65      1.74 o
  12   2   6        5.79        2.67      1.95 o
  13   2   6       10.59       10.34      2.42 o
  14   2   6        3.25        0.27      2.24 o
  15   2   6        0.92       -2.04      2.25 o
  16   2   6        3.06       -2.86      2.86 o
 -22   3   6       10.27       15.01      3.35 o
 -21   3   6        2.83        2.03      1.93 o
 -20   3   6        5.62        4.61      2.01 o
 -19   3   6        0.06       -1.59      1.59 o
 -18   3   6       16.29       18.53      2.21 o
 -17   3   6       12.79       13.94      1.83 o
 -16   3   6        5.37        2.65      1.35 o
 -15   3   6        2.69        0.77      1.34 o
 -14   3   6        5.70        8.85      1.37 o
 -13   3   6       32.63       25.03      1.61 o
 -12   3   6        3.84        2.48      0.92 o
 -11   3   6      108.39      110.83      3.12 o
 -10   3   6       38.39       37.55      1.75 o
  -9   3   6       85.66       74.96      2.62 o
  -8   3   6        4.92        6.89      1.10 o
  -7   3   6        0.52       -0.64      0.64 o
  -6   3   6      525.15      537.68     10.78 o
  -5   3   6       89.22       93.27      7.55 o
  -4   3   6        2.76        6.63      0.91 o
  -3   3   6      500.61      590.23      9.72 o
  -2   3   6       21.71       34.21      1.34 o
  -1   3   6      141.52      152.40      3.87 o
   0   3   6      170.92      162.28      3.12 o
   1   3   6       67.78       75.74      2.20 o
   2   3   6       20.15       18.00      1.10 o
   3   3   6       54.59       51.70      1.73 o
   4   3   6        3.86       -0.04      0.90 o
   5   3   6      142.12      147.73      3.93 o
   6   3   6       72.89       77.55      4.20 o
   7   3   6       45.19       47.69      2.35 o
   8   3   6        1.57        1.08      1.27 o
   9   3   6       22.13       22.50      1.77 o
  10   3   6        9.68       19.39      2.15 o
  11   3   6        8.50        7.04      1.95 o
  12   3   6       40.69       40.54      2.89 o
  13   3   6        9.61        8.61      2.41 o
  14   3   6       11.46        9.92      2.52 o
  15   3   6        0.02       -0.37      2.42 o
  16   3   6        0.61       -0.92      2.49 o
 -21   4   6        9.81       17.53      2.73 o
 -20   4   6       13.15        9.89      2.34 o
 -19   4   6       23.22       19.38      2.60 o
 -18   4   6        8.86       10.97      2.27 o
 -17   4   6       21.77       22.86      2.54 o
 -16   4   6        2.85       -0.05      1.47 o
 -15   4   6        4.07        6.25      1.57 o
 -14   4   6        0.02       -0.17      1.17 o
 -13   4   6        7.78        9.21      1.42 o
 -12   4   6       65.28       61.46      2.46 o
 -11   4   6        6.05        5.20      1.08 o
 -10   4   6      198.13      197.17      4.95 o
  -9   4   6        1.52        1.90      0.94 o
  -8   4   6        1.35        1.24      0.71 o
  -7   4   6       21.15       13.22      1.37 o
  -6   4   6     1167.11     1184.28     22.29 o
  -5   4   6     1020.78     1009.80     21.76 o
  -4   4   6        5.78        5.59      1.21 o
  -3   4   6     1327.83     1387.51     25.13 o
  -2   4   6       59.83       57.67      2.04 o
  -1   4   6      128.39      123.50      3.03 o
   0   4   6        0.18       -0.74      0.74 o
   1   4   6       25.82       29.97      2.47 o
   2   4   6        0.19       -0.28      1.11 o
   3   4   6        1.59        2.37      1.99 o
   4   4   6        0.38        0.67      1.14 o
   5   4   6       30.94       35.77      1.95 o
   6   4   6      174.93      167.86      4.20 o
   7   4   6       15.14       14.36      1.65 o
   8   4   6       22.34       27.06      2.00 o
   9   4   6        8.41        7.45      1.79 o
  10   4   6       52.02       51.79      3.02 o
  11   4   6       17.70       17.66      2.26 o
  12   4   6       21.39       14.41      2.32 o
  13   4   6        5.12        3.38      2.25 o
  14   4   6        0.76       -0.56      2.18 o
  15   4   6        0.07       -2.14      2.14 o
 -21   5   6        1.13        0.52      2.41 o
 -20   5   6        0.74        0.44      2.00 o
 -19   5   6        0.04       -0.11      1.87 o
 -18   5   6        3.25        1.15      1.87 o
 -17   5   6        0.00       -0.78      1.63 o
 -16   5   6        0.09       -1.55      1.55 o
 -15   5   6       23.99       26.19      2.60 o
 -14   5   6       14.00       17.13      2.51 o
 -13   5   6        0.00       -1.19      1.19 o
 -12   5   6        0.94        0.52      1.20 o
 -11   5   6      182.25      180.72      7.31 o
 -10   5   6        1.00        0.54      1.07 o
  -9   5   6        1.67        0.34      0.96 o
  -8   5   6       27.89       22.82      1.66 o
  -7   5   6       12.83       13.88      1.50 o
  -6   5   6        2.10        0.50      1.06 o
  -5   5   6       15.55       18.92      1.91 o
  -4   5   6       78.24       71.96      4.49 o
  -3   5   6        1.75        0.71      0.77 o
  -2   5   6       75.69       78.09      4.64 o
  -1   5   6       69.28       63.20      2.43 o
   0   5   6     1098.66     1139.97     19.81 o
   1   5   6       62.10       58.13      2.35 o
   2   5   6      195.94      205.24      4.66 o
   3   5   6       47.26       45.22      3.91 o
   4   5   6       91.09       87.51      2.85 o
   5   5   6        1.83        1.90      1.11 o
   6   5   6        0.33        0.20      1.61 o
   7   5   6       11.88       16.87      1.75 o
   8   5   6        0.04       -0.03      1.39 o
   9   5   6       25.41       36.04      2.61 o
  10   5   6        9.39        6.28      1.95 o
  11   5   6        6.62        6.99      2.14 o
  12   5   6        3.90        5.47      2.10 o
  13   5   6        0.55        1.00      2.46 o
  14   5   6        0.85        2.17      2.39 o
  15   5   6        0.85       -2.43      2.43 o
 -20   6   6        5.10        6.41      2.71 o
 -19   6   6        0.19       -1.83      1.83 o
 -18   6   6       20.64       31.03      3.15 o
 -17   6   6        1.91        6.77      2.12 o
 -16   6   6        1.55       -0.05      1.71 o
 -15   6   6        9.06        6.76      1.78 o
 -14   6   6       33.79       33.27      3.73 o
 -13   6   6       89.07       93.02      3.73 o
 -12   6   6       88.40       91.63      3.99 o
 -11   6   6        7.99       10.96      1.54 o
 -10   6   6       56.28       63.95      2.85 o
  -9   6   6       67.89       65.32      2.79 o
  -8   6   6       28.61       29.10      1.93 o
  -7   6   6        2.99        3.32      1.30 o
  -6   6   6        1.23        0.70      1.04 o
  -5   6   6       23.10       24.35      1.68 o
  -4   6   6        0.01       -1.16      1.16 o
  -3   6   6        0.39        1.60      1.37 o
  -2   6   6      116.95      122.61      3.55 o
  -1   6   6       29.83       31.98      2.25 o
   0   6   6      187.28      199.17      5.58 o
   1   6   6        3.19        3.84      1.24 o
   2   6   6       10.30        8.42      1.54 o
   3   6   6       15.26       17.74      1.90 o
   4   6   6       59.92       64.87      2.60 o
   5   6   6        0.09       -1.19      1.19 o
   6   6   6        0.53       -1.17      1.24 o
   7   6   6        0.04       -0.85      1.52 o
   8   6   6       24.01       24.71      2.32 o
   9   6   6        0.00        0.08      1.72 o
  10   6   6        0.01       -1.50      1.74 o
  11   6   6        1.15        0.13      2.01 o
  12   6   6        2.85        2.60      2.15 o
  13   6   6        5.29        5.39      2.30 o
  14   6   6       16.74       16.58      3.32 o
 -19   7   6        2.14        0.60      2.17 o
 -18   7   6        1.26        0.04      2.02 o
 -17   7   6        0.00       -0.90      1.85 o
 -16   7   6       10.45       12.73      2.81 o
 -15   7   6        6.57        3.77      1.79 o
 -14   7   6        4.26        2.34      1.63 o
 -13   7   6        0.04        0.07      1.51 o
 -12   7   6       16.12       20.69      2.56 o
 -11   7   6        0.06        1.29      1.47 o
 -10   7   6        7.84        4.95      1.58 o
  -9   7   6       75.45       82.99      3.49 o
  -8   7   6       28.37       27.86      2.07 o
  -7   7   6       28.81       31.34      2.09 o
  -6   7   6        7.25        6.37      1.36 o
  -5   7   6       28.85       25.89      2.18 o
  -4   7   6       36.30       34.65      2.40 o
  -3   7   6        1.67        0.51      1.25 o
  -2   7   6       69.76       65.58      3.03 o
  -1   7   6       41.34       37.18      2.27 o
   0   7   6       30.22       21.03      1.93 o
   1   7   6       68.23       70.97      3.09 o
   2   7   6       65.80       74.45      3.20 o
   3   7   6       13.59       15.56      1.68 o
   4   7   6        0.44        1.23      1.29 o
   5   7   6        3.99        4.53      1.57 o
   6   7   6        7.66        3.74      1.48 o
   7   7   6       46.91       43.87      2.76 o
   8   7   6        1.07        0.20      1.87 o
   9   7   6        2.48        0.37      1.92 o
  10   7   6        0.00        1.68      2.52 o
  11   7   6        7.47        2.53      2.58 o
  12   7   6        2.27        3.95      2.97 o
  13   7   6        0.01       -2.41      2.41 o
 -18   8   6        1.58       -0.28      2.09 o
 -17   8   6        4.56        8.72      2.44 o
 -16   8   6        2.88        0.43      1.98 o
 -15   8   6        1.85        0.26      2.00 o
 -14   8   6       28.73       29.18      3.01 o
 -13   8   6        9.39       11.49      2.33 o
 -12   8   6        5.69        6.03      1.81 o
 -11   8   6        4.94        2.38      1.59 o
 -10   8   6       14.36       19.70      2.14 o
  -9   8   6       45.31       55.46      3.11 o
  -8   8   6        1.41        0.43      1.59 o
  -7   8   6        3.55        5.58      1.77 o
  -6   8   6       21.00       19.96      2.20 o
  -5   8   6        0.17       -0.08      1.30 o
  -4   8   6       74.64       73.30      2.97 o
  -3   8   6       10.83       10.21      1.54 o
  -2   8   6        0.19       -1.39      1.39 o
  -1   8   6       60.43       59.80      3.00 o
   0   8   6       16.80       14.08      1.86 o
   1   8   6        0.62       -1.17      1.39 o
   2   8   6        0.05       -1.40      1.40 o
   3   8   6        5.23        6.10      2.02 o
   4   8   6        3.76        3.97      1.87 o
   5   8   6       12.08        7.76      1.79 o
   6   8   6       18.46       14.32      2.10 o
   7   8   6        1.03        1.51      2.77 o
   8   8   6       11.88       13.20      2.80 o
   9   8   6        8.70        5.66      2.62 o
  10   8   6        0.01       -2.39      2.39 o
  11   8   6        0.00       -2.46      2.46 o
  12   8   6       10.41        2.50      3.42 o
 -17   9   6        6.77        6.24      2.97 o
 -16   9   6        0.01       -1.62      2.14 o
 -15   9   6        0.37        2.88      2.29 o
 -14   9   6        1.61        1.34      2.07 o
 -13   9   6        0.11       -1.27      1.90 o
 -12   9   6        0.07       -0.76      1.67 o
 -11   9   6        0.00        1.96      1.93 o
 -10   9   6        3.81        5.76      2.08 o
  -9   9   6        0.40       -1.47      1.70 o
  -8   9   6       37.03       45.12      3.41 o
  -7   9   6        7.64        9.46      2.00 o
  -6   9   6      103.59      103.30      3.75 o
  -5   9   6        3.84        4.30      1.51 o
  -4   9   6        5.89        4.69      1.68 o
  -3   9   6        0.05        0.00      1.37 o
  -2   9   6       68.08       60.56      3.18 o
  -1   9   6       45.54       45.14      2.83 o
   0   9   6       44.11       46.89      2.85 o
   1   9   6        0.90       -1.44      1.44 o
   2   9   6       10.91        8.57      1.88 o
   3   9   6       11.61       12.86      2.01 o
   4   9   6        1.18        0.47      1.86 o
   5   9   6        2.93       -0.40      1.95 o
   6   9   6        2.34       -0.45      2.00 o
   7   9   6        0.07       -0.66      2.73 o
   8   9   6       22.64       24.06      3.94 o
   9   9   6        4.20       -2.03      3.15 o
  10   9   6        1.68        2.98      4.60 o
  11   9   6        0.13       -3.08      5.59 o
 -15  10   6        0.01       -0.21      2.65 o
 -14  10   6        0.07       -1.65      2.43 o
 -13  10   6        0.00       -2.05      2.41 o
 -12  10   6        0.82        0.98      2.09 o
 -11  10   6        0.31       -0.17      1.97 o
 -10  10   6        0.41       -1.77      1.77 o
  -9  10   6        0.92        0.65      1.88 o
  -8  10   6       22.86       26.27      2.62 o
  -7  10   6       73.99       74.44      4.75 o
  -6  10   6        0.05       -0.67      1.74 o
  -5  10   6       13.82       19.13      2.00 o
  -4  10   6        8.76        4.10      1.67 o
  -3  10   6        6.46        5.67      1.81 o
  -2  10   6        1.46        3.31      1.74 o
  -1  10   6        0.59        0.01      2.19 o
   0  10   6        0.02        1.00      1.68 o
   1  10   6        0.01       -1.85      1.85 o
   2  10   6        0.58       -0.83      1.66 o
   3  10   6       14.79       18.12      2.33 o
   4  10   6        3.09        6.74      2.25 o
   5  10   6        8.24        9.55      2.41 o
   6  10   6        2.83       -0.83      2.34 o
   7  10   6        4.58        1.83      3.28 o
   8  10   6        2.70       -2.32      3.22 o
   9  10   6        8.20       -2.01      4.64 o
 -13  11   6        0.08       -2.00      2.66 o
 -12  11   6        0.05        1.39      2.21 o
 -11  11   6        0.39       -1.67      1.67 o
 -10  11   6        0.91        1.67      1.90 o
  -9  11   6        0.35       -1.62      1.71 o
  -8  11   6        0.76        0.86      1.72 o
  -7  11   6        0.00        2.92      1.91 o
  -6  11   6        1.22        0.51      1.77 o
  -5  11   6       38.08       38.97      3.70 o
  -4  11   6        0.32       -0.32      1.76 o
  -3  11   6       12.16        7.84      2.33 o
  -2  11   6        3.26       -0.30      2.30 o
  -1  11   6        0.02       -1.29      1.71 o
   0  11   6        3.59        4.24      1.93 o
   1  11   6        0.19       -1.80      1.80 o
   2  11   6        3.09        1.62      1.96 o
   3  11   6        5.30        3.67      2.35 o
   4  11   6        0.00       -0.11      2.16 o
   5  11   6       15.46       12.42      3.00 o
   6  11   6        0.35       -4.31      4.31 o
   7  11   6        0.42        0.60      7.82 o
  -9  12   6        0.01        3.39      2.34 o
  -8  12   6        0.02        3.60      2.14 o
  -7  12   6        1.24        1.14      1.97 o
  -6  12   6        2.69        2.20      2.04 o
  -5  12   6        5.26        1.70      2.02 o
  -4  12   6        3.55        1.85      2.03 o
  -3  12   6        0.47       -2.05      2.05 o
  -2  12   6        5.96        4.77      2.11 o
  -1  12   6        0.30       -0.96      1.94 o
   0  12   6        1.25        0.04      1.95 o
   1  12   6        0.88        1.05      2.01 o
   2  12   6        1.62       -1.18      1.94 o
   3  12   6        0.34       -0.99      2.46 o
 -22   1   7        0.77        1.26      1.95 o
 -21   1   7        2.41        0.91      1.48 o
 -20   1   7        0.51        0.05      1.35 o
 -19   1   7        0.64       -1.24      1.24 o
 -18   1   7        8.62        6.13      1.48 o
 -17   1   7       24.87       19.23      1.83 o
 -16   1   7      118.60      104.82      3.38 o
 -15   1   7        5.79        7.60      1.34 o
 -14   1   7       33.44       43.68      2.28 o
 -13   1   7      135.15      122.43      3.41 o
 -12   1   7       14.81       16.23      1.31 o
 -11   1   7       86.82       98.62      2.63 o
 -10   1   7        4.40        5.87      0.83 o
  -9   1   7       42.13       44.59      1.52 o
  -8   1   7       15.73       13.43      0.84 o
  -7   1   7      114.39      104.73      2.19 o
  -6   1   7        0.88        1.97      0.59 o
  -5   1   7      149.93      142.88      2.65 o
  -4   1   7        1.23        2.09      0.78 o
  -3   1   7      364.94      378.17      8.85 o
  -2   1   7      101.05      114.72      4.24 o
  -1   1   7       81.23       92.42      3.32 o
   0   1   7        0.15        0.41      0.71 o
   1   1   7        0.43        1.36      0.73 o
   2   1   7      145.10      146.92      3.11 o
   3   1   7      109.52      116.87      2.75 o
   4   1   7        0.01       -0.67      0.85 o
   5   1   7       27.39       27.33      1.54 o
   6   1   7       70.73       68.80      2.25 o
   7   1   7       80.45       83.65      2.77 o
   8   1   7       10.88        9.04      1.41 o
   9   1   7        3.25        3.27      1.44 o
  10   1   7       12.15       16.01      1.86 o
  11   1   7        2.04        4.01      1.80 o
  12   1   7        0.04        0.07      2.37 o
  13   1   7        2.21        2.48      2.67 o
  14   1   7        3.13       -0.64      2.78 o
  15   1   7        4.51       -0.03      2.99 o
 -22   2   7        0.66       -1.69      1.69 o
 -21   2   7        3.46        3.63      1.80 o
 -20   2   7        2.71        2.30      1.55 o
 -19   2   7        0.69        1.78      1.49 o
 -18   2   7       30.21       28.00      2.41 o
 -17   2   7       54.70       48.41      2.62 o
 -16   2   7        5.80        3.81      1.29 o
 -15   2   7        0.26       -1.01      1.01 o
 -14   2   7        7.88        4.28      1.25 o
 -13   2   7       58.45       62.75      2.35 o
 -12   2   7       44.47       46.57      2.11 o
 -11   2   7       13.65        9.05      1.09 o
 -10   2   7      124.25      125.53      2.80 o
  -9   2   7        9.40       14.21      0.91 o
  -8   2   7        0.80       -0.44      0.55 o
  -7   2   7        1.00        2.18      0.55 o
  -6   2   7        4.12        2.50      0.58 o
  -5   2   7        3.95        5.49      0.69 o
  -4   2   7     1293.63     1271.92     20.47 o
  -3   2   7        7.23        5.99      1.15 o
  -2   2   7      293.89      291.69      6.38 o
  -1   2   7      421.68      418.66      8.87 o
   0   2   7      193.41      227.30      4.11 o
   1   2   7      126.26      132.51      2.53 o
   2   2   7       29.62       29.99      1.26 o
   3   2   7       11.17        8.05      1.04 o
   4   2   7       34.64       35.47      1.90 o
   5   2   7      228.36      218.07      4.84 o
   6   2   7        1.90        3.38      1.26 o
   7   2   7        0.41        6.44      3.23 o
   8   2   7       18.60       25.13      2.01 o
   9   2   7        3.64        1.49      1.70 o
  10   2   7        7.84        8.47      1.91 o
  11   2   7        3.07        2.61      1.85 o
  12   2   7        4.59        8.67      2.36 o
  13   2   7        4.89        4.79      2.32 o
  14   2   7        2.45       -2.15      2.61 o
  15   2   7        4.85        3.62      3.05 o
 -22   3   7        5.71        6.50      4.07 o
 -21   3   7        2.30        5.41      2.21 o
 -20   3   7       10.05       12.52      2.40 o
 -19   3   7        5.11        3.56      1.88 o
 -18   3   7        6.74        7.57      1.68 o
 -17   3   7       13.55       14.76      1.93 o
 -16   3   7        0.59       -0.60      1.34 o
 -15   3   7       26.05       36.82      2.52 o
 -14   3   7       21.08       24.08      2.09 o
 -13   3   7        0.01        0.66      1.01 o
 -12   3   7        3.70        0.97      0.91 o
 -11   3   7       12.73       17.08      1.34 o
 -10   3   7      117.92      104.93      2.77 o
  -9   3   7      433.08      407.46      8.66 o
  -8   3   7      213.64      202.29      4.96 o
  -7   3   7      522.96      544.18     10.04 o
  -6   3   7       58.63       57.74      2.12 o
  -5   3   7       13.39       20.43      3.99 o
  -4   3   7      328.54      305.46      5.93 o
  -3   3   7       48.60       67.25      8.50 o
  -2   3   7        0.30        1.77      0.99 o
  -1   3   7      154.72      148.44      3.71 o
   0   3   7      368.88      372.76      7.03 o
   1   3   7      251.85      253.05      4.78 o
   2   3   7      548.19      566.85      9.78 o
   3   3   7      240.43      209.19      7.14 o
   4   3   7      157.87      170.06      4.11 o
   5   3   7       71.41       76.50      2.83 o
   6   3   7       62.63       63.59      2.68 o
   7   3   7       22.84       22.00      1.88 o
   8   3   7        2.91        1.61      1.36 o
   9   3   7       10.29       11.53      1.85 o
  10   3   7        1.41        1.02      1.68 o
  11   3   7        7.82       10.02      2.07 o
  12   3   7        6.47        4.61      2.23 o
  13   3   7        3.40        1.53      2.30 o
  14   3   7        4.62        4.23      3.01 o
  15   3   7        0.02       -1.77      2.86 o
 -21   4   7        2.69        5.13      2.26 o
 -20   4   7        0.08       -0.54      1.96 o
 -19   4   7        0.02       -0.01      1.82 o
 -18   4   7        0.15        1.81      1.83 o
 -17   4   7        0.02        0.66      1.58 o
 -16   4   7       64.28       61.12      3.72 o
 -15   4   7       11.44        9.79      1.96 o
 -14   4   7       68.72       64.23      3.19 o
 -13   4   7       84.18       72.91      3.32 o
 -12   4   7      312.98      328.55      7.01 o
 -11   4   7      190.19      186.35      4.60 o
 -10   4   7       59.44       55.08      2.24 o
  -9   4   7       25.49       31.18      1.98 o
  -8   4   7      297.79      307.45      6.95 o
  -7   4   7        4.42        8.16      1.36 o
  -6   4   7      121.35      132.38      3.70 o
  -5   4   7       16.56       16.40      2.28 o
  -4   4   7       56.07       46.29      3.45 o
  -3   4   7      174.55      183.20      4.25 o
  -2   4   7      122.95      121.31      4.34 o
  -1   4   7        1.36        0.27      0.90 o
   0   4   7       35.94       43.47      2.07 o
   1   4   7       21.94       20.12      2.39 o
   2   4   7        8.09       12.86      1.47 o
   3   4   7       36.65       43.28      2.12 o
   4   4   7       70.79       67.45      2.88 o
   5   4   7      244.49      239.71      5.33 o
   6   4   7        4.99        7.12      1.44 o
   7   4   7       23.56       23.11      1.95 o
   8   4   7        0.07       -1.32      1.32 o
   9   4   7        1.90       -0.37      1.61 o
  10   4   7       23.14       21.39      2.37 o
  11   4   7       13.56       13.87      2.23 o
  12   4   7        1.03        0.09      1.95 o
  13   4   7        6.31        3.26      2.37 o
  14   4   7        4.58        2.12      2.52 o
 -21   5   7        0.54        1.22      2.46 o
 -20   5   7       23.33       32.11      3.28 o
 -19   5   7        0.54       -1.18      1.83 o
 -18   5   7       13.98       17.88      2.55 o
 -17   5   7        8.94        8.26      2.23 o
 -16   5   7       10.64        5.96      1.89 o
 -15   5   7       10.29       17.74      2.33 o
 -14   5   7       44.89       35.49      2.57 o
 -13   5   7       64.70       69.04      3.09 o
 -12   5   7        6.12        4.22      1.34 o
 -11   5   7       46.30       42.19      2.38 o
 -10   5   7      149.69      156.98      4.27 o
  -9   5   7      100.74      104.08      2.99 o
  -8   5   7        1.67       -0.12      0.98 o
  -7   5   7        6.38        4.61      1.25 o
  -6   5   7        0.02       -0.94      0.94 o
  -5   5   7      171.48      169.64      5.18 o
  -4   5   7       16.45       15.46      2.47 o
  -3   5   7       64.45       64.38      3.54 o
  -2   5   7        0.03        0.82      1.17 o
  -1   5   7       86.14       96.80      2.96 o
   0   5   7      679.05      660.56     12.00 o
   1   5   7      530.17      554.90      9.68 o
   2   5   7       60.93       63.92      2.79 o
   3   5   7       29.50       30.21      2.12 o
   4   5   7       53.84       56.84      3.16 o
   5   5   7       14.21       11.65      1.60 o
   6   5   7        4.73        2.90      1.40 o
   7   5   7        0.18        1.11      1.40 o
   8   5   7       21.53       18.27      1.99 o
   9   5   7       12.96       11.42      2.12 o
  10   5   7        2.34        1.67      1.94 o
  11   5   7        4.92        7.92      2.17 o
  12   5   7       23.26       29.09      3.12 o
  13   5   7        6.57        2.63      2.47 o
  14   5   7        4.56        1.46      2.85 o
 -20   6   7        1.39        1.25      3.05 o
 -19   6   7        8.07       11.00      2.54 o
 -18   6   7        0.02        0.86      1.82 o
 -17   6   7        0.68       -1.76      1.76 o
 -16   6   7        0.32        0.00      1.64 o
 -15   6   7       53.48       50.84      3.17 o
 -14   6   7       50.05       50.44      3.05 o
 -13   6   7       51.68       61.32      3.00 o
 -12   6   7      111.70      124.30      3.86 o
 -11   6   7        9.06        8.75      1.56 o
 -10   6   7       19.62       21.42      2.06 o
  -9   6   7       34.87       36.03      2.21 o
  -8   6   7      124.70      118.01      3.61 o
  -7   6   7       28.02       28.57      1.91 o
  -6   6   7        0.70       -0.38      1.21 o
  -5   6   7        2.33        0.49      1.29 o
  -4   6   7       71.80       73.12      3.13 o
  -3   6   7      187.61      193.02      5.31 o
  -2   6   7       94.34       92.74      3.19 o
  -1   6   7       45.57       41.58      2.82 o
   0   6   7       10.61       12.66      1.65 o
   1   6   7      198.56      199.07      4.58 o
   2   6   7      173.52      183.58      5.71 o
   3   6   7        1.35        1.66      1.43 o
   4   6   7        1.49        3.92      1.56 o
   5   6   7        1.08        3.76      1.68 o
   6   6   7        2.76        2.20      1.70 o
   7   6   7        8.90       10.34      1.96 o
   8   6   7        0.19       -0.50      1.89 o
   9   6   7        5.93        5.31      2.59 o
  10   6   7        0.60       -2.01      2.01 o
  11   6   7        0.19       -0.05      2.25 o
  12   6   7        0.59        1.07      2.40 o
  13   6   7        1.46        0.88      2.48 o
 -19   7   7        2.38        1.87      2.09 o
 -18   7   7        0.04        2.29      2.14 o
 -17   7   7       22.36       22.17      2.88 o
 -16   7   7       12.68       14.93      2.49 o
 -15   7   7        0.48       -0.29      1.59 o
 -14   7   7        2.02        1.07      1.61 o
 -13   7   7        7.75        8.81      1.71 o
 -12   7   7       19.99       20.95      2.22 o
 -11   7   7        5.04        2.12      1.49 o
 -10   7   7       59.07       55.98      3.97 o
  -9   7   7        0.50        1.57      2.09 o
  -8   7   7       18.12       16.38      2.14 o
  -7   7   7       87.35       88.55      4.24 o
  -6   7   7        0.50        3.24      1.53 o
  -5   7   7        5.50        5.94      1.58 o
  -4   7   7        1.86        1.03      1.43 o
  -3   7   7      287.07      281.92     12.34 o
  -2   7   7       14.43       16.33      1.86 o
  -1   7   7      105.84       97.79      3.45 o
   0   7   7      104.86       94.63      3.45 o
   1   7   7       75.81       76.24      3.25 o
   2   7   7      279.53      287.08      6.61 o
   3   7   7       13.80       14.30      2.57 o
   4   7   7        5.09        2.46      1.62 o
   5   7   7        2.28        1.97      1.64 o
   6   7   7        3.27        0.86      1.65 o
   7   7   7        0.28        1.55      1.72 o
   8   7   7       18.06       22.66      4.16 o
   9   7   7        8.50       18.99      2.70 o
  10   7   7        3.94        5.39      2.41 o
  11   7   7        5.20        3.77      3.20 o
  12   7   7       13.39        7.49      3.07 o
 -18   8   7        4.75        3.56      2.39 o
 -17   8   7        3.88        3.95      2.16 o
 -16   8   7        0.03        2.78      2.50 o
 -15   8   7        2.47       -0.64      1.99 o
 -14   8   7        0.96        0.66      1.94 o
 -13   8   7        1.27        0.29      1.69 o
 -12   8   7        0.01       -1.52      1.52 o
 -11   8   7        0.79        1.40      1.81 o
 -10   8   7        0.10       -0.68      1.89 o
  -9   8   7        4.14        6.97      1.99 o
  -8   8   7        1.16        3.15      1.70 o
  -7   8   7       10.41       11.95      2.03 o
  -6   8   7        0.41        1.63      1.59 o
  -5   8   7      109.06      110.58      6.40 o
  -4   8   7        8.33        7.75      1.51 o
  -3   8   7        2.79        2.82      1.54 o
  -2   8   7        7.42        5.78      1.62 o
  -1   8   7        0.29        0.01      1.44 o
   0   8   7       21.29       17.53      1.98 o
   1   8   7        0.80       -0.47      1.42 o
   2   8   7       11.17       10.95      2.33 o
   3   8   7        5.20        6.99      1.99 o
   4   8   7        2.79        3.09      1.89 o
   5   8   7       60.18       72.10      5.66 o
   6   8   7        2.94        7.42      2.16 o
   7   8   7       31.30       30.45      4.48 o
   8   8   7        0.85       -0.06      3.00 o
   9   8   7        0.18       -0.39      3.10 o
  10   8   7        0.20       -2.42      2.42 o
  11   8   7        7.87        5.33      3.40 o
 -16   9   7        1.43        0.55      2.23 o
 -15   9   7        0.10       -2.25      2.25 o
 -14   9   7        0.02        0.52      2.39 o
 -13   9   7        0.03       -1.79      1.79 o
 -12   9   7        0.21        1.93      2.19 o
 -11   9   7        7.79        4.75      2.08 o
 -10   9   7        2.08        1.63      1.85 o
  -9   9   7        1.50        0.22      1.88 o
  -8   9   7        3.80        8.54      2.15 o
  -7   9   7       48.00       49.37      5.18 o
  -6   9   7        8.38        6.22      1.71 o
  -5   9   7       41.28       40.33      2.91 o
  -4   9   7        0.57        2.05      1.47 o
  -3   9   7        0.66        1.27      1.56 o
  -2   9   7        0.80       -0.34      1.70 o
  -1   9   7        1.52       -0.64      1.50 o
   0   9   7        1.14       -0.88      1.53 o
   1   9   7        4.56        1.27      1.61 o
   2   9   7        0.23       -0.01      1.83 o
   3   9   7        0.04       -0.90      1.85 o
   4   9   7        1.35        1.49      1.93 o
   5   9   7       43.01       49.93      4.17 o
   6   9   7        0.66        3.82      3.10 o
   7   9   7        5.60        0.51      3.03 o
   8   9   7        0.11       -2.93      2.93 o
   9   9   7        2.81        1.86      3.26 o
 -15  10   7        0.06       -1.79      3.14 o
 -14  10   7        2.44        2.45      2.76 o
 -13  10   7        0.39       -1.24      2.05 o
 -12  10   7        0.30       -1.85      1.85 o
 -11  10   7        0.00       -1.93      1.93 o
 -10  10   7        1.54        0.25      2.69 o
  -9  10   7        0.00       -1.72      1.89 o
  -8  10   7        0.00       -1.17      1.74 o
  -7  10   7        2.45        1.54      1.61 o
  -6  10   7        6.02        4.58      1.66 o
  -5  10   7        0.82       -0.40      1.51 o
  -4  10   7        1.17       -1.55      1.55 o
  -3  10   7        0.61       -0.19      2.07 o
  -2  10   7        3.33        1.35      1.78 o
  -1  10   7        0.18        1.67      1.75 o
   0  10   7        3.27        1.13      1.70 o
   1  10   7        0.18        1.44      1.71 o
   2  10   7        1.11       -0.51      2.01 o
   3  10   7        0.01        0.45      1.97 o
   4  10   7       12.36       12.81      3.56 o
   5  10   7        0.02        0.47      2.53 o
   6  10   7        0.01       -1.07      2.99 o
   7  10   7        0.17        0.13      3.19 o
   8  10   7        6.95       -3.44      4.43 o
 -12  11   7        0.13       -1.91      2.17 o
 -11  11   7        0.01       -1.85      1.85 o
 -10  11   7        1.06        0.62      2.22 o
  -9  11   7        1.45        2.88      1.85 o
  -8  11   7        0.80       -1.66      1.66 o
  -7  11   7        2.06        2.67      1.80 o
  -6  11   7        6.39        3.75      2.68 o
  -5  11   7        0.00       -0.56      1.82 o
  -4  11   7       27.90       26.71      2.84 o
  -3  11   7        0.01       -0.72      1.82 o
  -2  11   7        0.00        1.13      1.88 o
  -1  11   7        0.31       -0.49      1.84 o
   0  11   7        1.71        0.20      1.94 o
   1  11   7        0.20       -1.23      2.10 o
   2  11   7        0.06       -0.25      2.52 o
   3  11   7        0.33       -2.08      2.16 o
   4  11   7        0.24       -2.39      2.39 o
   5  11   7        0.48       -4.25      4.25 o
  -8  12   7        0.44       -1.94      1.94 o
  -7  12   7        0.81        1.54      2.18 o
  -6  12   7        6.76        6.94      2.31 o
  -5  12   7        5.39        7.41      3.64 o
  -4  12   7        0.80        1.63      2.04 o
  -3  12   7        2.36        0.42      2.01 o
  -2  12   7        0.10       -1.89      1.89 o
  -1  12   7        0.01       -1.90      1.97 o
   0  12   7        0.04        0.79      2.59 o
   1  12   7        1.68       -2.84      3.76 o
   2  12   7        0.95       -2.29      4.37 o
 -22   0   8        0.31        1.42      2.43 o
 -21   0   8        0.15       -0.20      2.19 o
 -20   0   8        2.85       -0.66      1.90 o
 -19   0   8        6.64        4.85      2.01 o
 -18   0   8        5.06        4.47      1.98 o
 -17   0   8       27.72       25.33      2.78 o
 -16   0   8      211.54      179.05      6.54 o
 -15   0   8      215.59      192.43      6.73 o
 -14   0   8        6.41        7.22      1.90 o
 -13   0   8        0.37       -0.98      1.50 o
 -12   0   8       32.87       29.19      2.13 o
 -11   0   8      431.06      395.31      9.38 o
 -10   0   8       57.86       52.78      2.36 o
  -9   0   8      160.96      154.42      4.00 o
  -8   0   8      231.78      219.17      5.10 o
  -7   0   8       65.38       71.71      2.41 o
  -6   0   8       72.53       55.29      2.82 o
  -5   0   8      309.05      324.65      7.64 o
  -4   0   8        2.73        1.08      1.40 o
  -3   0   8       17.03       15.27      2.29 o
  -2   0   8     3291.44     3435.21     80.73 o
  -1   0   8       11.22        0.90      2.64 o
   0   0   8       10.09        6.82      1.79 o
   1   0   8       57.30       56.88      3.19 o
   2   0   8       73.92       70.73      2.75 o
   3   0   8        9.91        5.70      1.31 o
   4   0   8      102.32      109.15      3.64 o
   5   0   8      205.64      202.52      5.49 o
   6   0   8       16.48       20.62      2.01 o
   7   0   8      271.52      282.27      9.63 o
   8   0   8       44.74       41.27      3.83 o
   9   0   8       15.42       15.78      3.06 o
  10   0   8       81.05       82.93      5.43 o
  11   0   8        3.74        3.39      3.46 o
  12   0   8        7.99        8.98      5.31 o
  13   0   8        0.70        1.60      3.93 o
  14   0   8        3.40        3.51      4.38 o
 -22   1   8        3.54        4.02      2.33 o
 -21   1   8        0.02       -1.64      1.68 o
 -20   1   8        0.07       -0.51      1.38 o
 -19   1   8        6.02        6.08      1.49 o
 -18   1   8        1.39        0.37      1.18 o
 -17   1   8       12.62       13.48      1.65 o
 -16   1   8       23.51       19.35      1.82 o
 -15   1   8       39.91       31.45      2.09 o
 -14   1   8      143.11      122.58      3.59 o
 -13   1   8      109.44      110.99      3.33 o
 -12   1   8      366.21      377.31      6.91 o
 -11   1   8       83.40       79.68      2.15 o
 -10   1   8        4.47        2.35      0.75 o
  -9   1   8        5.32        3.11      0.69 o
  -8   1   8      116.88      122.22      2.39 o
  -7   1   8       58.96       51.79      1.50 o
  -6   1   8      100.92      110.06      2.19 o
  -5   1   8      662.68      636.30      9.77 o
  -4   1   8       21.99       23.79      1.35 o
  -3   1   8      142.96      156.83      6.89 o
  -2   1   8        1.01       -0.78      0.78 o
  -1   1   8       45.04       55.80      3.19 o
   0   1   8      245.96      242.07      5.62 o
   1   1   8       51.94       59.23      1.98 o
   2   1   8        0.44        2.03      0.90 o
   3   1   8      157.96      147.64      3.33 o
   4   1   8      318.64      291.75      5.44 o
   5   1   8       16.96       13.47      1.45 o
   6   1   8        0.01        0.04      1.20 o
   7   1   8      121.43      116.19      3.34 o
   8   1   8       26.62       22.89      1.87 o
   9   1   8       13.05       12.49      1.83 o
  10   1   8        4.47        4.21      2.07 o
  11   1   8        0.30       -0.38      2.33 o
  12   1   8        0.41       -0.74      2.50 o
  13   1   8        3.11       -1.05      2.64 o
  14   1   8        0.01       -2.39      2.88 o
 -22   2   8        0.18        1.16      1.93 o
 -21   2   8       11.25       22.02      3.56 o
 -20   2   8        5.50        1.21      1.64 o
 -19   2   8       10.34        8.78      1.95 o
 -18   2   8        4.33        6.56      1.64 o
 -17   2   8        6.82        5.06      1.52 o
 -16   2   8       37.39       35.37      2.27 o
 -15   2   8        1.22        2.65      1.23 o
 -14   2   8      171.03      173.87      4.47 o
 -13   2   8       27.84       26.61      1.73 o
 -12   2   8      388.45      349.59      6.16 o
 -11   2   8       14.31       13.35      1.15 o
 -10   2   8      322.04      329.31      5.14 o
  -9   2   8      381.21      377.58      5.70 o
  -8   2   8       36.28       38.74      1.43 o
  -7   2   8      586.65      558.33      7.90 o
  -6   2   8      209.96      210.66      4.01 o
  -5   2   8      443.51      463.33      7.54 o
  -4   2   8       69.09       76.95      2.50 o
  -3   2   8      230.96      240.94      7.78 o
  -2   2   8       15.38       10.16      1.30 o
  -1   2   8       44.23       39.70      1.97 o
   0   2   8        0.08        0.62      0.71 o
   1   2   8      357.79      340.84      6.74 o
   2   2   8       21.71       22.89      1.77 o
   3   2   8       42.84       42.82      2.32 o
   4   2   8        3.90        2.32      1.23 o
   5   2   8       36.94       34.71      2.18 o
   6   2   8      137.27      130.13      3.87 o
   7   2   8      168.93      160.68      4.03 o
   8   2   8       35.08       39.92      2.27 o
   9   2   8       30.74       31.92      2.15 o
  10   2   8        5.33        6.61      1.92 o
  11   2   8        2.55        4.49      2.21 o
  12   2   8        0.69        2.45      2.63 o
  13   2   8        1.12        3.31      2.88 o
  14   2   8        1.20        3.33      3.08 o
 -22   3   8        0.28       -2.57      2.57 o
 -21   3   8        0.77        0.28      2.47 o
 -20   3   8        1.30        0.03      2.26 o
 -19   3   8        4.03        5.53      1.94 o
 -18   3   8        0.88       -0.53      1.41 o
 -17   3   8        0.07        1.37      1.39 o
 -16   3   8       28.93       29.68      2.41 o
 -15   3   8       23.98       28.16      2.36 o
 -14   3   8       13.59       14.45      1.76 o
 -13   3   8        0.73       -0.23      1.14 o
 -12   3   8       15.26       15.46      1.43 o
 -11   3   8       79.67       76.92      2.65 o
 -10   3   8      157.60      158.59      3.76 o
  -9   3   8       32.50       31.60      1.55 o
  -8   3   8        0.10        0.06      0.80 o
  -7   3   8       66.22       73.75      2.48 o
  -6   3   8      210.97      225.60      5.40 o
  -5   3   8       40.98       42.73      2.53 o
  -4   3   8       72.42       70.51      3.05 o
  -3   3   8        1.34        1.66      1.40 o
  -2   3   8        7.22        6.58      1.27 o
  -1   3   8       74.12       83.01      3.09 o
   0   3   8      272.41      262.30      5.54 o
   1   3   8       11.81       12.30      1.60 o
   2   3   8      199.86      198.92      4.95 o
   3   3   8      361.30      375.53      7.91 o
   4   3   8       74.98       66.75      2.77 o
   5   3   8       50.41       49.71      2.49 o
   6   3   8      141.40      133.78      3.85 o
   7   3   8        3.09        1.30      1.50 o
   8   3   8        3.01        3.24      1.42 o
   9   3   8       44.66       51.45      2.81 o
  10   3   8        2.02        0.90      1.80 o
  11   3   8        3.64        4.29      2.01 o
  12   3   8        5.69        3.20      2.33 o
  13   3   8        0.18       -1.93      2.79 o
  14   3   8        1.75        1.09      3.01 o
 -21   4   8        0.58        0.07      1.97 o
 -20   4   8        0.52        1.79      2.00 o
 -19   4   8        0.30       -1.45      1.76 o
 -18   4   8        0.15       -1.32      1.65 o
 -17   4   8        1.31        2.17      1.70 o
 -16   4   8       12.02       13.19      2.15 o
 -15   4   8        0.27        1.15      1.65 o
 -14   4   8        0.56        0.33      1.42 o
 -13   4   8       60.41       69.02      3.21 o
 -12   4   8      132.58      147.15      4.12 o
 -11   4   8      103.88      122.90      3.68 o
 -10   4   8      630.76      636.62     10.99 o
  -9   4   8       15.89       14.29      1.38 o
  -8   4   8        1.42       -1.08      1.09 o
  -7   4   8        8.62        9.54      1.41 o
  -6   4   8        0.10       -0.93      0.93 o
  -5   4   8       57.03       50.40      2.54 o
  -4   4   8        2.48        4.01      1.34 o
  -3   4   8       12.24       10.09      1.50 o
  -2   4   8        0.04        0.29      1.15 o
  -1   4   8        9.67       11.50      1.21 o
   0   4   8      357.56      374.44      7.65 o
   1   4   8       44.09       44.62      3.24 o
   2   4   8        9.60        5.14      1.53 o
   3   4   8      135.50      128.95      4.00 o
   4   4   8       63.68       63.86      3.02 o
   5   4   8       20.04       23.60      1.97 o
   6   4   8        1.15        1.19      1.43 o
   7   4   8        8.70       11.26      1.75 o
   8   4   8        6.68        3.97      1.58 o
   9   4   8        0.53        1.94      1.85 o
  10   4   8       25.06       32.45      2.80 o
  11   4   8        0.40        0.60      2.02 o
  12   4   8        0.84        1.74      2.18 o
  13   4   8        0.48       -1.32      2.42 o
 -21   5   8        0.34        1.80      2.99 o
 -20   5   8        0.44        0.92      2.03 o
 -19   5   8        3.76        7.46      2.57 o
 -18   5   8       12.45       10.44      2.36 o
 -17   5   8        0.03       -1.56      1.58 o
 -16   5   8        5.68        1.28      2.14 o
 -15   5   8        2.34        0.62      1.84 o
 -14   5   8       16.63       15.06      1.83 o
 -13   5   8        0.30       -1.02      1.20 o
 -12   5   8        6.86       10.38      1.95 o
 -11   5   8        0.09        0.50      1.19 o
 -10   5   8       23.48       26.12      2.40 o
  -9   5   8       15.58       18.15      1.72 o
  -8   5   8       27.37       27.13      1.87 o
  -7   5   8       46.48       49.20      2.86 o
  -6   5   8      146.39      154.89      4.57 o
  -5   5   8       28.16       35.26      2.33 o
  -4   5   8        0.07       -1.15      1.15 o
  -3   5   8      107.47      120.86      3.77 o
  -2   5   8      103.97      107.56      3.04 o
  -1   5   8       96.16       89.35      3.14 o
   0   5   8       16.33       20.08      1.83 o
   1   5   8       92.47       85.45      3.17 o
   2   5   8      669.10      705.27     14.86 o
   3   5   8       70.95       69.58      3.56 o
   4   5   8       26.69       33.78      2.68 o
   5   5   8       15.85       16.17      1.97 o
   6   5   8        0.52        1.50      1.55 o
   7   5   8       52.42       52.68      3.05 o
   8   5   8       14.71       12.67      2.07 o
   9   5   8       29.65       26.46      2.95 o
  10   5   8       14.81       13.88      2.62 o
  11   5   8        0.56       -1.78      2.27 o
  12   5   8        7.06        4.25      2.59 o
  13   5   8        2.63        5.00      3.05 o
 -20   6   8        0.10        0.36      2.08 o
 -19   6   8       12.84       13.09      2.59 o
 -18   6   8        0.01       -1.74      1.74 o
 -17   6   8        1.98       -1.18      1.82 o
 -16   6   8       10.79       12.33      2.30 o
 -15   6   8        6.71        5.16      1.81 o
 -14   6   8        3.58        2.97      1.46 o
 -13   6   8       27.94       23.89      2.07 o
 -12   6   8       31.77       29.30      2.18 o
 -11   6   8       40.71       44.63      2.77 o
 -10   6   8       35.98       38.10      2.73 o
  -9   6   8       21.10       25.86      2.79 o
  -8   6   8        8.93       13.40      1.88 o
  -7   6   8       45.23       50.25      2.85 o
  -6   6   8       74.06       73.50      3.23 o
  -5   6   8       23.54       21.07      2.08 o
  -4   6   8        0.56       -0.77      1.27 o
  -3   6   8       78.23       70.94      2.96 o
  -2   6   8        2.92        1.41      1.33 o
  -1   6   8       16.07       13.92      1.71 o
   0   6   8        1.31        2.96      1.39 o
   1   6   8        6.03        6.89      1.62 o
   2   6   8        2.41        2.37      1.71 o
   3   6   8       71.56       85.17      3.91 o
   4   6   8        5.21        6.61      2.01 o
   5   6   8        4.52        8.50      1.84 o
   6   6   8        4.32        3.01      1.76 o
   7   6   8       11.74       12.84      2.13 o
   8   6   8        1.97        3.53      2.13 o
   9   6   8        5.89        5.71      2.37 o
  10   6   8        2.08        2.52      3.03 o
  11   6   8        1.03        0.76      2.40 o
  12   6   8        1.14        1.76      2.57 o
 -19   7   8        2.09       -0.92      2.10 o
 -18   7   8        3.51        3.38      2.17 o
 -17   7   8       11.25       15.45      2.61 o
 -16   7   8       13.61       18.43      2.64 o
 -15   7   8        0.10        1.67      1.63 o
 -14   7   8        8.29       12.06      2.38 o
 -13   7   8        5.39        4.80      1.72 o
 -12   7   8        7.35        8.07      1.78 o
 -11   7   8        4.11        5.24      1.64 o
 -10   7   8       19.32       18.76      2.44 o
  -9   7   8      109.87      114.37      4.28 o
  -8   7   8       33.90       40.66      3.04 o
  -7   7   8       64.84       58.56      3.22 o
  -6   7   8       50.36       50.85      4.04 o
  -5   7   8       17.30       19.45      2.14 o
  -4   7   8        3.25        2.98      1.44 o
  -3   7   8        5.67        5.17      1.53 o
  -2   7   8       19.18       17.52      1.90 o
  -1   7   8       54.89       52.00      2.78 o
   0   7   8        1.50        0.59      1.34 o
   1   7   8       18.78       19.28      2.29 o
   2   7   8       64.51       60.79      3.47 o
   3   7   8        1.27       -2.01      2.01 o
   4   7   8       13.96       18.94      2.87 o
   5   7   8       12.40       11.94      2.31 o
   6   7   8        4.55        2.83      1.86 o
   7   7   8        6.95       10.84      2.65 o
   8   7   8       11.34       16.85      3.69 o
   9   7   8        8.22        2.97      2.54 o
  10   7   8        8.85        8.87      2.66 o
  11   7   8        5.43       -0.40      2.89 o
 -18   8   8        4.39        5.00      2.72 o
 -17   8   8       14.02       17.90      3.31 o
 -16   8   8        0.09       -0.24      1.98 o
 -15   8   8        3.69        1.76      2.13 o
 -14   8   8        0.06       -0.74      1.89 o
 -13   8   8        0.10        1.29      1.94 o
 -12   8   8        1.94        0.23      1.81 o
 -11   8   8        8.80        9.42      2.20 o
 -10   8   8        0.86        0.24      1.78 o
  -9   8   8        4.33        4.41      2.20 o
  -8   8   8        1.94        0.51      1.69 o
  -7   8   8       48.02       52.52      3.25 o
  -6   8   8       16.26       21.81      2.34 o
  -5   8   8        0.19        0.59      1.45 o
  -4   8   8        1.11        0.96      1.35 o
  -3   8   8        4.62        4.24      1.58 o
  -2   8   8       43.50       43.84      2.71 o
  -1   8   8        4.45        2.60      1.65 o
   0   8   8        0.20       -0.78      1.67 o
   1   8   8        8.31        6.20      2.01 o
   2   8   8        0.33        0.23      1.73 o
   3   8   8        4.55        2.63      2.35 o
   4   8   8        6.31        7.88      2.59 o
   5   8   8        0.35        3.17      2.04 o
   6   8   8        2.08        2.11      2.28 o
   7   8   8        0.13        1.90      2.57 o
   8   8   8        0.33       -2.93      2.93 o
   9   8   8        0.08        1.64      3.00 o
  10   8   8        0.01       -2.49      4.04 o
 -16   9   8        0.01        0.19      2.57 o
 -15   9   8        3.14        3.61      2.72 o
 -14   9   8        0.43        0.62      2.10 o
 -13   9   8        0.13       -0.63      1.91 o
 -12   9   8        2.11        1.92      2.05 o
 -11   9   8        2.59        0.09      3.04 o
 -10   9   8        2.65        5.16      3.18 o
  -9   9   8       20.67       14.87      2.47 o
  -8   9   8       48.61       57.95      4.47 o
  -7   9   8        0.26       -2.20      2.20 o
  -6   9   8       11.86        9.66      2.28 o
  -5   9   8       17.67       18.90      1.99 o
  -4   9   8        4.20        4.68      1.77 o
  -3   9   8        2.40        0.23      1.59 o
  -2   9   8        2.21        0.20      1.60 o
  -1   9   8       16.82       19.36      2.19 o
   0   9   8        0.01        0.85      1.91 o
   1   9   8        1.23        0.69      1.89 o
   2   9   8       11.81       11.40      2.39 o
   3   9   8        0.00        0.75      2.36 o
   4   9   8       13.57       10.37      2.88 o
   5   9   8       22.98       28.39      3.51 o
   6   9   8        0.74        0.01      2.97 o
   7   9   8        1.54        3.97      4.11 o
   8   9   8        2.73       -4.51      4.51 o
 -14  10   8        1.42       -2.17      2.17 o
 -13  10   8        1.02        1.04      2.21 o
 -12  10   8        1.26        1.20      2.19 o
 -11  10   8        0.18        3.16      2.30 o
 -10  10   8        2.30        0.64      2.00 o
  -9  10   8        5.11        6.50      2.24 o
  -8  10   8        1.13       -0.51      1.75 o
  -7  10   8        0.05        1.58      1.79 o
  -6  10   8        6.82        3.66      1.69 o
  -5  10   8        2.38        4.63      1.82 o
  -4  10   8        0.86        0.64      1.76 o
  -3  10   8       11.11       10.43      2.15 o
  -2  10   8        0.15        0.88      1.77 o
  -1  10   8        0.04       -1.31      1.66 o
   0  10   8        0.20       -1.48      2.02 o
   1  10   8        3.30        4.60      2.23 o
   2  10   8        9.46        4.66      2.96 o
   3  10   8        3.46       -0.22      2.93 o
   4  10   8        1.59        0.70      2.68 o
   5  10   8        5.58        6.98      3.02 o
   6  10   8        0.05       -3.82      3.82 o
 -11  11   8        1.28       -0.95      2.01 o
 -10  11   8        0.26        1.77      1.96 o
  -9  11   8        0.56        2.75      1.88 o
  -8  11   8        0.46        0.92      2.11 o
  -7  11   8        0.08        2.85      1.82 o
  -6  11   8        0.02       -2.32      2.45 o
  -5  11   8       14.76       10.31      2.28 o
  -4  11   8        0.98       -1.04      1.89 o
  -3  11   8        8.17        4.90      2.11 o
  -2  11   8        2.63        2.23      2.05 o
  -1  11   8        3.45        0.25      2.38 o
   0  11   8        0.99        1.26      2.22 o
   1  11   8        0.29       -1.90      2.18 o
   2  11   8        1.03       -0.35      2.70 o
   3  11   8        0.08       -4.16      4.16 o
   4  11   8        0.51        2.24      4.02 o
  -7  12   8        0.70       10.02      4.94 o
  -6  12   8        0.31        0.22      2.09 o
  -5  12   8        0.09       -2.04      2.04 o
  -4  12   8        2.85       -1.97      2.07 o
  -3  12   8        4.00        2.11      2.11 o
  -2  12   8        0.06        0.30      2.46 o
  -1  12   8        0.01       -3.62      4.36 o
 -22   1   9        3.30        3.69      2.46 o
 -21   1   9        2.18        2.55      1.73 o
 -20   1   9        5.46        6.56      1.80 o
 -19   1   9        0.42       -0.09      1.31 o
 -18   1   9        3.27        4.93      1.40 o
 -17   1   9        1.85        1.61      1.24 o
 -16   1   9        6.96        7.77      1.48 o
 -15   1   9       19.16       21.95      1.86 o
 -14   1   9       76.37       83.04      3.04 o
 -13   1   9       44.46       47.14      2.43 o
 -12   1   9       53.70       47.05      1.99 o
 -11   1   9       55.17       53.47      1.94 o
 -10   1   9      473.24      424.26      6.35 o
  -9   1   9      100.17       94.75      2.18 o
  -8   1   9       49.64       52.66      1.67 o
  -7   1   9        6.36        9.11      0.82 o
  -6   1   9       42.22       44.44      1.55 o
  -5   1   9       13.25       12.24      1.02 o
  -4   1   9       14.50       17.57      1.47 o
  -3   1   9      517.86      514.81     11.13 o
  -2   1   9       13.62       14.48      1.87 o
  -1   1   9      108.18      117.50      3.87 o
   0   1   9       15.24       14.86      1.53 o
   1   1   9       19.90       21.92      1.44 o
   2   1   9       78.87       82.51      2.87 o
   3   1   9       67.51       63.19      2.44 o
   4   1   9      171.81      167.95      4.46 o
   5   1   9       13.02       10.80      1.55 o
   6   1   9       30.32       35.44      2.16 o
   7   1   9      108.37      109.28      4.71 o
   8   1   9       28.66       33.15      2.73 o
   9   1   9        9.75        9.01      2.08 o
  10   1   9        0.16        0.80      2.09 o
  11   1   9        0.00       -0.89      2.60 o
  12   1   9        1.36        5.91      3.02 o
  13   1   9        0.00        1.09      2.90 o
 -22   2   9        0.54        3.09      2.80 o
 -21   2   9        0.66        0.93      1.72 o
 -20   2   9        7.62        5.28      1.86 o
 -19   2   9        0.24       -1.22      1.42 o
 -18   2   9        0.06       -0.72      1.86 o
 -17   2   9        0.00       -0.20      1.56 o
 -16   2   9        0.34        0.80      1.34 o
 -15   2   9       95.38       89.24      3.32 o
 -14   2   9        1.21        0.41      1.18 o
 -13   2   9        3.65        5.17      1.13 o
 -12   2   9       86.71       96.29      2.73 o
 -11   2   9       96.03       97.32      2.82 o
 -10   2   9      251.56      240.44      4.13 o
  -9   2   9       13.17        8.88      0.86 o
  -8   2   9      305.22      294.92      4.46 o
  -7   2   9       42.69       40.57      1.73 o
  -6   2   9        8.10        7.84      1.02 o
  -5   2   9        0.94        0.21      0.76 o
  -4   2   9       32.31       36.19      2.07 o
  -3   2   9        4.65        4.41      1.36 o
  -2   2   9       54.81       60.68      3.08 o
  -1   2   9       19.42       22.72      2.37 o
   0   2   9      220.33      237.11      5.95 o
   1   2   9        1.19        0.36      1.25 o
   2   2   9      307.54      304.33      6.76 o
   3   2   9        3.95        4.00      1.35 o
   4   2   9        1.00        1.45      1.64 o
   5   2   9      202.09      206.12      7.11 o
   6   2   9      204.88      201.56      4.69 o
   7   2   9        0.26        1.02      1.40 o
   8   2   9        0.00       -1.37      1.37 o
   9   2   9       29.50       33.41      2.97 o
  10   2   9        3.40        3.77      2.25 o
  11   2   9        6.15        4.76      2.36 o
  12   2   9        0.07       -2.04      2.66 o
  13   2   9        0.04       -2.54      2.83 o
 -21   3   9        3.91        5.15      2.19 o
 -20   3   9        1.18        1.27      1.96 o
 -19   3   9        2.41        2.91      1.90 o
 -18   3   9        0.05       -1.25      1.55 o
 -17   3   9        1.28       -1.18      1.25 o
 -16   3   9       24.50       25.02      2.25 o
 -15   3   9        0.14       -1.11      1.31 o
 -14   3   9       44.03       28.64      1.99 o
 -13   3   9      195.33      171.68      4.56 o
 -12   3   9      162.66      155.91      4.25 o
 -11   3   9       25.06       31.63      1.78 o
 -10   3   9       96.73      100.83      2.76 o
  -9   3   9       43.51       47.13      1.93 o
  -8   3   9        0.02        0.08      0.92 o
  -7   3   9       13.37       17.25      1.44 o
  -6   3   9       40.20       36.50      2.07 o
  -5   3   9        0.00       -1.06      1.06 o
  -4   3   9       12.42       13.36      1.70 o
  -3   3   9       67.63       68.00      3.55 o
  -2   3   9       89.36       73.97      4.14 o
  -1   3   9        1.13       -0.38      1.33 o
   0   3   9       30.35       26.60      1.97 o
   1   3   9       87.61       91.62      4.46 o
   2   3   9       23.17       25.95      2.06 o
   3   3   9      121.07      118.29      3.88 o
   4   3   9      244.67      257.14      5.76 o
   5   3   9       70.25       63.66      2.90 o
   6   3   9        0.38        0.30      1.41 o
   7   3   9        0.18       -0.90      1.47 o
   8   3   9        4.05        4.54      1.59 o
   9   3   9        7.96       10.52      2.21 o
  10   3   9        4.82        3.56      2.15 o
  11   3   9        0.19        1.76      2.34 o
  12   3   9        8.92        7.11      4.12 o
  13   3   9        0.51       -1.18      3.44 o
 -21   4   9        0.00       -1.95      1.95 o
 -20   4   9        0.07        1.19      2.02 o
 -19   4   9        2.56        5.46      2.15 o
 -18   4   9        7.73        8.58      2.16 o
 -17   4   9       12.38        9.71      2.13 o
 -16   4   9        3.05        3.66      1.73 o
 -15   4   9        0.00       -0.26      1.54 o
 -14   4   9      186.95      189.23      5.83 o
 -13   4   9       78.03       71.16      3.12 o
 -12   4   9       10.32       10.86      1.55 o
 -11   4   9      131.21      135.05      3.91 o
 -10   4   9      146.74      164.69      5.10 o
  -9   4   9       16.24       10.61      2.16 o
  -8   4   9      120.37      116.96      3.43 o
  -7   4   9       17.54       19.03      1.94 o
  -6   4   9      119.26      118.33      3.89 o
  -5   4   9       24.41       27.07      2.09 o
  -4   4   9       34.74       37.96      3.51 o
  -3   4   9       21.28       21.63      1.81 o
  -2   4   9       50.35       52.42      2.39 o
  -1   4   9       33.73       34.96      2.14 o
   0   4   9        8.86        6.65      1.97 o
   1   4   9       30.71       31.49      3.68 o
   2   4   9      230.25      223.60      8.79 o
   3   4   9       93.59      102.40      4.09 o
   4   4   9        9.39       13.33      1.94 o
   5   4   9       91.55       94.60      5.37 o
   6   4   9       12.76       10.71      1.94 o
   7   4   9        0.00       -0.86      1.59 o
   8   4   9        0.03        0.86      1.59 o
   9   4   9        8.93       15.32      2.41 o
  10   4   9       10.64        8.05      2.26 o
  11   4   9        0.32        2.72      2.19 o
  12   4   9        0.19        2.55      3.38 o
 -20   5   9        1.51        1.89      2.04 o
 -19   5   9        0.09       -1.30      1.86 o
 -18   5   9        7.32       10.71      2.34 o
 -17   5   9       24.54       21.20      2.64 o
 -16   5   9        3.13        2.17      1.73 o
 -15   5   9       30.37       33.94      2.79 o
 -14   5   9       11.91        9.85      1.70 o
 -13   5   9        0.00        0.12      1.21 o
 -12   5   9        4.85        4.42      1.39 o
 -11   5   9        0.06        0.43      1.19 o
 -10   5   9       31.91       28.48      2.03 o
  -9   5   9       67.83       68.97      2.99 o
  -8   5   9       52.29       50.69      2.88 o
  -7   5   9      243.10      241.53      6.85 o
  -6   5   9        0.46        1.66      1.42 o
  -5   5   9       36.67       36.51      2.80 o
  -4   5   9      284.62      291.02      8.13 o
  -3   5   9        7.47        9.18      1.88 o
  -2   5   9       62.39       58.95      2.85 o
  -1   5   9        1.13        0.24      1.31 o
   0   5   9       54.07       47.71      2.95 o
   1   5   9        8.23        6.28      1.88 o
   2   5   9       84.42       90.53      3.92 o
   3   5   9       29.55       32.77      2.72 o
   4   5   9       17.69       17.19      2.33 o
   5   5   9       13.94       18.05      2.16 o
   6   5   9        1.22        1.99      1.75 o
   7   5   9        2.02        3.99      1.85 o
   8   5   9        0.03       -2.04      2.04 o
   9   5   9        7.51       11.14      2.70 o
  10   5   9       13.60       17.88      2.92 o
  11   5   9        1.43        3.60      2.56 o
  12   5   9        1.61        2.46      5.33 o
 -20   6   9        0.88       -1.80      2.29 o
 -19   6   9        3.36        2.63      2.07 o
 -18   6   9       11.57       14.42      2.59 o
 -17   6   9       18.27       19.31      2.70 o
 -16   6   9        5.12        3.22      1.89 o
 -15   6   9       34.38       34.28      2.61 o
 -14   6   9       10.09       11.06      1.77 o
 -13   6   9        6.29        4.59      1.44 o
 -12   6   9        3.42        2.50      1.45 o
 -11   6   9        1.42        0.29      1.35 o
 -10   6   9       18.77       19.49      2.35 o
  -9   6   9       62.09       66.86      3.43 o
  -8   6   9        0.27        0.87      1.49 o
  -7   6   9        1.01       -0.11      1.42 o
  -6   6   9        1.49       -0.05      1.43 o
  -5   6   9      138.82      146.44      4.75 o
  -4   6   9        2.58        0.37      1.67 o
  -3   6   9       52.84       51.43      2.70 o
  -2   6   9        0.62       -0.93      1.28 o
  -1   6   9        3.88        4.73      1.72 o
   0   6   9       14.48       17.73      2.12 o
   1   6   9        0.25        0.67      1.89 o
   2   6   9        7.87       10.37      2.02 o
   3   6   9       16.98       19.25      2.36 o
   4   6   9       20.38       22.94      2.74 o
   5   6   9       43.02       47.30      3.03 o
   6   6   9        6.13        6.74      2.22 o
   7   6   9        7.60       12.41      2.22 o
   8   6   9        9.23        9.54      2.56 o
   9   6   9        2.77        3.35      2.37 o
  10   6   9        0.18        2.55      2.69 o
  11   6   9        5.93        1.71      2.71 o
 -18   7   9        1.97        2.51      2.04 o
 -17   7   9        0.56        1.07      1.97 o
 -16   7   9        0.59        1.68      1.96 o
 -15   7   9        3.18        4.10      1.86 o
 -14   7   9        0.08        0.40      1.59 o
 -13   7   9        4.55        2.02      1.84 o
 -12   7   9        0.63        2.01      1.74 o
 -11   7   9        0.76        0.66      1.66 o
 -10   7   9       28.37       33.81      3.28 o
  -9   7   9        0.02        0.29      1.49 o
  -8   7   9       27.62       35.07      2.71 o
  -7   7   9       26.85       26.86      2.47 o
  -6   7   9        1.36       -0.81      1.79 o
  -5   7   9        6.16        8.56      2.72 o
  -4   7   9        1.95       -0.45      1.36 o
  -3   7   9        0.15       -0.96      1.37 o
  -2   7   9        0.51        1.17      1.43 o
  -1   7   9       50.05       46.27      3.21 o
   0   7   9       23.48       22.89      2.49 o
   1   7   9        2.48        3.13      2.20 o
   2   7   9        0.03       -0.08      1.99 o
   3   7   9       12.57       16.71      2.98 o
   4   7   9        0.56        1.99      2.68 o
   5   7   9       11.81       14.12      2.57 o
   6   7   9        0.31       -2.06      2.06 o
   7   7   9        5.19       12.37      2.93 o
   8   7   9        1.09        1.59      2.30 o
   9   7   9        0.75       -0.01      2.43 o
  10   7   9        0.15        1.49      2.77 o
 -17   8   9        0.04       -0.58      2.96 o
 -16   8   9        0.51        1.93      2.48 o
 -15   8   9        0.42        0.28      2.01 o
 -14   8   9        4.14        5.18      2.33 o
 -13   8   9        0.00       -0.18      2.27 o
 -12   8   9        8.90        6.10      2.11 o
 -11   8   9       11.46       14.04      2.78 o
 -10   8   9        5.71        4.11      2.02 o
  -9   8   9       10.23        9.55      2.19 o
  -8   8   9        7.89        8.17      2.78 o
  -7   8   9        0.12       -0.43      1.63 o
  -6   8   9        6.92        6.10      2.50 o
  -5   8   9        0.00       -1.52      1.66 o
  -4   8   9        0.00       -1.42      1.42 o
  -3   8   9        0.18        0.39      1.51 o
  -2   8   9       19.54       20.83      2.48 o
  -1   8   9        0.00       -0.46      1.77 o
   0   8   9        8.14        5.04      2.08 o
   1   8   9        0.44        0.42      2.17 o
   2   8   9       25.91       34.06      5.59 o
   3   8   9        0.93        2.57      2.55 o
   4   8   9       44.44       47.68      4.15 o
   5   8   9       19.16       28.40      3.15 o
   6   8   9        0.83        2.07      2.21 o
   7   8   9        9.84       11.48      3.10 o
   8   8   9        0.09        3.42      3.30 o
 -16   9   9        1.72        0.15      2.61 o
 -15   9   9        0.00       -0.13      2.53 o
 -14   9   9        7.40        8.77      2.51 o
 -13   9   9        1.07        0.44      2.05 o
 -12   9   9        8.82        8.84      2.76 o
 -11   9   9        5.92        2.07      2.08 o
 -10   9   9        1.87        5.78      2.10 o
  -9   9   9        4.12        3.55      2.04 o
  -8   9   9        2.60        3.56      1.99 o
  -7   9   9        8.47        7.00      1.91 o
  -6   9   9       12.24       11.83      2.11 o
  -5   9   9        5.35        3.44      1.73 o
  -4   9   9       10.41        8.03      1.94 o
  -3   9   9        0.97       -1.55      1.61 o
  -2   9   9        0.78        1.71      1.93 o
  -1   9   9        0.52       -1.15      1.83 o
   0   9   9        0.00       -0.49      1.97 o
   1   9   9        9.64       14.99      2.91 o
   2   9   9        3.29        3.06      2.87 o
   3   9   9        6.44        5.62      2.73 o
   4   9   9        1.14       -2.38      2.49 o
   5   9   9        1.76        3.31      2.70 o
   6   9   9        0.12       -1.72      3.19 o
   7   9   9        2.08       -1.17      4.19 o
 -13  10   9        0.62       -1.21      2.14 o
 -12  10   9        0.19       -0.79      2.09 o
 -11  10   9        1.01        4.56      2.26 o
 -10  10   9        3.42        1.73      2.20 o
  -9  10   9        3.63        6.03      2.06 o
  -8  10   9        0.09       -1.57      1.57 o
  -7  10   9        0.06       -0.43      1.61 o
  -6  10   9        0.98        0.43      1.62 o
  -5  10   9        0.09        0.75      1.79 o
  -4  10   9        5.73        3.44      2.50 o
  -3  10   9        0.31       -1.60      1.69 o
  -2  10   9        1.75        2.29      2.09 o
  -1  10   9        0.02        0.47      2.07 o
   0  10   9        0.00       -2.39      2.39 o
   1  10   9        0.25        2.46      2.63 o
   2  10   9        0.13        1.96      2.71 o
   3  10   9        4.37       -1.05      2.63 o
   4  10   9        2.67        1.99      3.42 o
   5  10   9        0.59       10.78      5.88 o
 -10  11   9        0.09        1.06      2.01 o
  -9  11   9        0.18        0.57      1.79 o
  -8  11   9        0.19        1.77      1.80 o
  -7  11   9        4.94        4.65      1.95 o
  -6  11   9        2.28       -1.02      1.88 o
  -5  11   9        0.76        1.83      1.89 o
  -4  11   9        0.14       -1.86      1.86 o
  -3  11   9        0.50       -1.95      3.33 o
  -2  11   9        5.16        4.87      2.69 o
  -1  11   9        2.78        3.65      2.34 o
   0  11   9        0.48        0.35      2.69 o
   1  11   9        0.23        3.93      3.54 o
 -22   0  10       31.83       45.39      7.65 o
 -21   0  10       11.11       15.40      3.04 o
 -20   0  10        0.23        0.40      2.08 o
 -19   0  10        5.12        3.33      2.13 o
 -18   0  10       11.43        7.02      2.76 o
 -17   0  10        0.20       -0.01      1.76 o
 -16   0  10        1.29        0.45      1.72 o
 -15   0  10       11.77       13.51      2.35 o
 -14   0  10      111.93      116.56      5.04 o
 -13   0  10      147.10      139.94      5.49 o
 -12   0  10      342.33      347.72      7.84 o
 -11   0  10       26.15       21.10      1.82 o
 -10   0  10      639.06      605.42     12.26 o
  -9   0  10      880.25      868.05     16.89 o
  -8   0  10      628.75      635.02     12.70 o
  -7   0  10       84.22       83.83      3.26 o
  -6   0  10      407.95      423.94      9.91 o
  -5   0  10        3.96        0.73      1.64 o
  -4   0  10       63.79       73.28      4.72 o
  -3   0  10       29.16       31.31      3.39 o
  -2   0  10      230.87      233.99      9.65 o
  -1   0  10      224.29      207.75      7.22 o
   0   0  10      235.87      252.12      7.99 o
   1   0  10      102.14       96.01      4.15 o
   2   0  10       39.46       41.79      3.17 o
   3   0  10       90.10      101.00      4.60 o
   4   0  10      147.14      163.43      5.95 o
   5   0  10        8.08       11.58      3.08 o
   6   0  10       33.14       35.24      3.88 o
   7   0  10      327.88      313.34     15.03 o
   8   0  10       75.69       63.42      5.05 o
   9   0  10        1.20        4.66      3.52 o
  10   0  10        2.07        6.72      5.98 o
  11   0  10       39.07       46.95      6.11 o
  12   0  10        4.25       10.32      4.74 o
 -22   1  10        5.19        6.95      2.66 o
 -21   1  10        0.27        0.12      1.65 o
 -20   1  10        4.09        1.81      1.79 o
 -19   1  10        9.01       12.44      2.25 o
 -18   1  10        0.03       -0.25      1.30 o
 -17   1  10        3.85        3.38      1.68 o
 -16   1  10        1.18       -0.97      1.18 o
 -15   1  10       25.56       29.73      2.11 o
 -14   1  10        4.40        3.11      1.25 o
 -13   1  10       73.64       78.45      2.55 o
 -12   1  10       17.42       14.41      1.20 o
 -11   1  10       21.55       26.32      1.39 o
 -10   1  10      255.01      219.89      3.90 o
  -9   1  10       18.36       18.40      1.21 o
  -8   1  10       46.06       47.47      1.68 o
  -7   1  10      246.81      235.02      4.16 o
  -6   1  10       41.03       42.03      1.78 o
  -5   1  10       15.77       15.36      1.36 o
  -4   1  10       30.86       33.04      2.22 o
  -3   1  10       37.46       34.96      2.32 o
  -2   1  10       18.94       18.99      1.92 o
  -1   1  10      413.68      406.30      7.69 o
   0   1  10      454.69      434.38      9.01 o
   1   1  10        3.84        5.21      1.37 o
   2   1  10       17.24       14.62      1.53 o
   3   1  10      124.61      130.15      3.58 o
   4   1  10      197.97      207.87      4.76 o
   5   1  10        0.83        0.08      1.49 o
   6   1  10        6.96        6.98      1.73 o
   7   1  10       10.88       10.31      1.90 o
   8   1  10       11.45        9.02      2.11 o
   9   1  10       49.88       44.55      3.23 o
  10   1  10        3.68        6.29      2.63 o
  11   1  10        0.08        2.28      2.72 o
  12   1  10        9.74        9.72      3.27 o
 -22   2  10        2.96        6.95      3.15 o
 -21   2  10        2.72        0.84      1.70 o
 -20   2  10        0.48       -0.67      1.59 o
 -19   2  10        1.39        0.74      1.53 o
 -18   2  10        5.96        4.34      1.68 o
 -17   2  10        1.15        0.23      1.41 o
 -16   2  10       31.59       31.24      2.48 o
 -15   2  10       67.58       60.00      3.18 o
 -14   2  10        1.71       -0.56      1.08 o
 -13   2  10       20.57       24.83      1.66 o
 -12   2  10      343.03      348.30      6.26 o
 -11   2  10       11.77       11.31      1.15 o
 -10   2  10      251.97      260.77      4.49 o
  -9   2  10        3.83        4.45      0.97 o
  -8   2  10       10.04        5.29      1.07 o
  -7   2  10      100.40       91.74      2.74 o
  -6   2  10       95.72       91.08      2.83 o
  -5   2  10       73.07       80.08      2.43 o
  -4   2  10        1.46        1.43      0.95 o
  -3   2  10      106.99      108.97      3.79 o
  -2   2  10       72.63       80.27      3.05 o
  -1   2  10       73.24       69.85      2.73 o
   0   2  10      134.53      133.23      3.99 o
   1   2  10       38.89       39.49      2.58 o
   2   2  10        1.03        0.15      1.36 o
   3   2  10       25.52       18.79      1.85 o
   4   2  10       28.83       26.52      2.09 o
   5   2  10        0.17       -0.81      1.33 o
   6   2  10        0.06        1.49      1.46 o
   7   2  10       42.18       45.40      2.81 o
   8   2  10        1.42        1.63      1.72 o
   9   2  10        3.82        3.46      1.97 o
  10   2  10       30.33       25.64      3.18 o
  11   2  10        1.67        0.74      2.87 o
  12   2  10        2.99        2.42      3.00 o
 -21   3  10        0.00       -1.81      1.81 o
 -20   3  10        1.23        1.00      1.93 o
 -19   3  10        1.21        0.64      1.88 o
 -18   3  10        0.00       -1.62      1.62 o
 -17   3  10        7.46        6.44      2.04 o
 -16   3  10        0.61        0.39      1.59 o
 -15   3  10        1.04        0.95      1.60 o
 -14   3  10        0.78       -0.09      1.21 o
 -13   3  10       64.39       66.61      2.98 o
 -12   3  10      116.03      129.83      3.85 o
 -11   3  10       15.54       17.52      1.54 o
 -10   3  10        0.12        0.62      1.07 o
  -9   3  10        0.27       -0.82      1.00 o
  -8   3  10      150.87      154.48      4.24 o
  -7   3  10        0.25       -0.70      1.32 o
  -6   3  10        2.81        5.03      1.13 o
  -5   3  10       19.55       21.56      2.07 o
  -4   3  10        0.02        1.90      1.35 o
  -3   3  10      254.64      241.09      9.17 o
  -2   3  10      156.36      130.07      5.97 o
  -1   3  10        2.97        2.70      1.61 o
   0   3  10      279.63      276.16      7.10 o
   1   3  10       88.25       88.64      3.88 o
   2   3  10      311.70      309.76      7.81 o
   3   3  10        0.61        1.30      1.73 o
   4   3  10        5.70        3.69      1.55 o
   5   3  10        1.65        1.23      1.52 o
   6   3  10       46.94       45.61      2.73 o
   7   3  10       16.91       18.07      1.98 o
   8   3  10       10.98        8.51      1.83 o
   9   3  10        0.01        2.70      2.28 o
  10   3  10        1.38        4.62      2.46 o
  11   3  10        0.01        1.63      2.54 o
 -21   4  10        0.00       -2.57      2.57 o
 -20   4  10        0.56       -1.87      1.87 o
 -19   4  10        8.93        7.95      2.31 o
 -18   4  10        6.26       10.60      2.21 o
 -17   4  10        7.53        5.42      1.98 o
 -16   4  10        9.91        7.57      2.04 o
 -15   4  10       32.44       32.07      2.53 o
 -14   4  10       28.19       38.63      3.20 o
 -13   4  10        0.03        0.58      1.25 o
 -12   4  10        0.00       -0.61      1.16 o
 -11   4  10        1.12        1.98      1.23 o
 -10   4  10        4.77        4.84      1.22 o
  -9   4  10       35.50       37.09      2.20 o
  -8   4  10        1.38        1.07      1.27 o
  -7   4  10       11.50        7.35      1.58 o
  -6   4  10        0.17       -1.16      1.20 o
  -5   4  10       12.64       14.42      2.76 o
  -4   4  10       47.83       45.95      2.57 o
  -3   4  10        4.90        3.40      1.99 o
  -2   4  10        0.07       -1.01      1.45 o
  -1   4  10        9.32       11.43      2.01 o
   0   4  10        0.57       -0.73      1.47 o
   1   4  10       48.93       47.20      3.07 o
   2   4  10       15.59       18.46      2.29 o
   3   4  10       75.81       86.78      6.89 o
   4   4  10        6.09        3.10      1.73 o
   5   4  10        5.49        5.36      1.86 o
   6   4  10        3.91        4.12      1.88 o
   7   4  10        5.55        2.50      1.92 o
   8   4  10       11.36       12.42      2.27 o
   9   4  10        2.52        0.99      2.33 o
  10   4  10        2.38        7.95      2.64 o
  11   4  10        0.04        1.86      2.97 o
 -20   5  10        0.07       -1.19      1.94 o
 -19   5  10        0.00       -1.87      1.87 o
 -18   5  10        0.05        0.45      2.01 o
 -17   5  10        7.65        8.80      2.64 o
 -16   5  10        1.62        0.24      1.65 o
 -15   5  10       31.55       37.28      2.52 o
 -14   5  10        1.70        2.20      1.36 o
 -13   5  10        0.41        2.51      1.36 o
 -12   5  10       12.95       10.78      1.58 o
 -11   5  10       29.71       29.29      2.34 o
 -10   5  10        5.94        4.48      2.14 o
  -9   5  10       54.58       61.65      3.22 o
  -8   5  10        1.82        1.77      1.44 o
  -7   5  10        0.00       -0.49      1.36 o
  -6   5  10        6.61        3.87      1.53 o
  -5   5  10      172.62      174.37      5.83 o
  -4   5  10       20.24       21.60      2.42 o
  -3   5  10       37.35       37.30      3.19 o
  -2   5  10       16.96       14.97      2.37 o
  -1   5  10       27.29       26.23      2.40 o
   0   5  10        0.47        1.36      1.62 o
   1   5  10        1.86        1.68      1.71 o
   2   5  10       63.00       59.49      3.47 o
   3   5  10        2.22        2.41      1.90 o
   4   5  10       43.26       44.20      3.00 o
   5   5  10        1.50        1.47      2.28 o
   6   5  10        5.31        5.26      2.04 o
   7   5  10        0.81        1.42      1.96 o
   8   5  10       12.87       14.70      2.79 o
   9   5  10       14.37       17.53      3.82 o
  10   5  10        0.00        2.84      2.59 o
 -19   6  10        1.94        2.73      2.10 o
 -18   6  10        0.90        1.72      2.01 o
 -17   6  10        1.35        1.63      2.03 o
 -16   6  10       17.07       21.42      2.66 o
 -15   6  10        2.16        3.74      1.55 o
 -14   6  10        9.64        4.68      1.51 o
 -13   6  10        1.38       -0.97      1.65 o
 -12   6  10        2.95        2.27      1.76 o
 -11   6  10       28.33       28.33      2.78 o
 -10   6  10       22.61       21.73      2.52 o
  -9   6  10        1.73        2.03      1.56 o
  -8   6  10       14.78       15.43      2.07 o
  -7   6  10        9.36       11.69      2.10 o
  -6   6  10        2.78        3.71      1.62 o
  -5   6  10        6.84        9.48      3.49 o
  -4   6  10       22.01       27.22      2.70 o
  -3   6  10       21.67       23.17      2.38 o
  -2   6  10       19.26       18.78      2.64 o
  -1   6  10        1.79        0.84      2.00 o
   0   6  10        6.52        6.57      2.24 o
   1   6  10        0.37       -1.33      1.97 o
   2   6  10        0.56        1.97      2.11 o
   3   6  10       20.68       22.07      2.66 o
   4   6  10        4.07        2.53      1.80 o
   5   6  10       31.75       36.90      2.94 o
   6   6  10        0.98        0.54      1.97 o
   7   6  10       34.69       33.45      2.98 o
   8   6  10        4.32       -0.59      2.35 o
   9   6  10        0.17       -3.46      4.07 o
 -18   7  10        3.70        2.83      2.16 o
 -17   7  10        0.01       -1.02      2.13 o
 -16   7  10        6.34       15.63      3.70 o
 -15   7  10        5.25        6.31      2.28 o
 -14   7  10        0.51        1.25      1.83 o
 -13   7  10        0.69        0.69      1.76 o
 -12   7  10        0.03        0.70      1.73 o
 -11   7  10        0.06       -0.27      1.79 o
 -10   7  10        1.47       -0.41      1.69 o
  -9   7  10        9.95        8.30      2.02 o
  -8   7  10       48.87       47.73      3.27 o
  -7   7  10       34.15       40.22      3.52 o
  -6   7  10       54.68       49.81      3.18 o
  -5   7  10       47.90       51.35      4.17 o
  -4   7  10       16.84       19.54      2.06 o
  -3   7  10        3.34        3.08      1.81 o
  -2   7  10       22.07       18.92      2.35 o
  -1   7  10        0.00        0.16      2.05 o
   0   7  10        1.63        2.48      2.11 o
   1   7  10        0.00       -0.80      2.09 o
   2   7  10        5.17        5.21      2.44 o
   3   7  10       30.29       28.32      3.40 o
   4   7  10       18.26       19.95      3.19 o
   5   7  10       36.25       41.17      5.73 o
   6   7  10        2.40        6.05      2.47 o
   7   7  10        0.63       -2.51      4.68 o
   8   7  10        0.89       -2.44      3.33 o
 -17   8  10        0.06        1.03      2.89 o
 -16   8  10        5.37        2.72      3.11 o
 -15   8  10        1.62        3.10      2.30 o
 -14   8  10        0.30        1.87      2.27 o
 -13   8  10        6.55        8.84      2.77 o
 -12   8  10        0.46        1.07      1.94 o
 -11   8  10        8.76       10.87      3.09 o
 -10   8  10        3.06        4.48      1.98 o
  -9   8  10        4.43        6.83      2.14 o
  -8   8  10        1.20       -0.30      1.69 o
  -7   8  10       35.90       46.73      3.28 o
  -6   8  10        3.25        4.61      1.71 o
  -5   8  10        0.83        1.06      1.56 o
  -4   8  10        5.66        4.05      1.84 o
  -3   8  10       15.22       20.94      2.67 o
  -2   8  10        0.32        1.40      1.80 o
  -1   8  10       15.73       18.15      3.01 o
   0   8  10        0.00        3.44      2.29 o
   1   8  10        4.51        0.23      2.35 o
   2   8  10        2.23       -2.26      2.26 o
   3   8  10        1.19        4.67      2.61 o
   4   8  10        4.54       10.11      2.50 o
   5   8  10       10.72       13.17      2.75 o
   6   8  10        2.26        2.19      2.72 o
   7   8  10        2.52        3.78      6.85 o
 -15   9  10        3.93        4.15      2.45 o
 -14   9  10        0.14        0.17      2.19 o
 -13   9  10        0.71       -1.92      1.92 o
 -12   9  10        0.31       -1.81      1.81 o
 -11   9  10        1.88       -0.95      1.94 o
 -10   9  10        0.60       -1.79      1.83 o
  -9   9  10        8.44        7.04      3.26 o
  -8   9  10        2.71        2.56      2.23 o
  -7   9  10        4.64        4.16      1.63 o
  -6   9  10        3.48        2.27      1.79 o
  -5   9  10        0.29       -1.49      1.49 o
  -4   9  10        0.45       -0.08      1.91 o
  -3   9  10        3.21        1.67      2.05 o
  -2   9  10        0.40        1.35      2.01 o
  -1   9  10        0.34       -0.25      2.23 o
   0   9  10        1.37        2.60      2.48 o
   1   9  10       18.94       11.96      3.12 o
   2   9  10        0.57       -1.20      2.44 o
   3   9  10        1.22        0.90      2.63 o
   4   9  10        0.83        1.36      2.34 o
   5   9  10        2.16        0.52      3.46 o
 -12  10  10        0.27        0.24      2.18 o
 -11  10  10        0.96       -0.59      2.07 o
 -10  10  10        0.17        2.34      2.27 o
  -9  10  10        3.85        3.69      2.10 o
  -8  10  10        1.26       -0.16      1.75 o
  -7  10  10        3.80        4.17      1.81 o
  -6  10  10        2.87        4.58      2.00 o
  -5  10  10        0.24        1.68      2.14 o
  -4  10  10        7.31        7.10      2.40 o
  -3  10  10        2.45        2.41      2.26 o
  -2  10  10        1.09        2.19      2.63 o
  -1  10  10        0.00        3.31      2.71 o
   0  10  10        0.61       -1.58      2.49 o
   1  10  10        0.00        2.38      2.75 o
   2  10  10        0.18        1.79      3.16 o
   3  10  10        0.59        3.88      3.91 o
  -8  11  10        3.29        6.32      2.47 o
  -7  11  10        0.44       -0.40      2.24 o
  -6  11  10        3.15        0.89      2.08 o
  -5  11  10        4.08        5.65      2.83 o
  -4  11  10        0.40       -2.62      4.05 o
  -3  11  10        0.14       -0.92      2.58 o
  -2  11  10        2.46        7.03      3.47 o
 -21   1  11        2.90        2.65      1.87 o
 -20   1  11        1.31       -0.02      1.67 o
 -19   1  11       26.11       31.04      3.57 o
 -18   1  11        0.55       -0.29      1.45 o
 -17   1  11        7.05        6.08      1.53 o
 -16   1  11        9.36       11.85      1.67 o
 -15   1  11        5.91        6.67      1.45 o
 -14   1  11        0.17       -0.78      1.16 o
 -13   1  11       33.50       29.51      1.78 o
 -12   1  11       40.25       37.00      1.69 o
 -11   1  11       18.57       17.68      1.20 o
 -10   1  11       67.43       63.58      1.98 o
  -9   1  11       16.13       18.46      1.26 o
  -8   1  11       33.85       31.02      1.49 o
  -7   1  11        2.18        1.59      0.88 o
  -6   1  11       44.38       37.61      2.06 o
  -5   1  11       28.50       30.11      2.23 o
  -4   1  11        5.53        5.17      1.51 o
  -3   1  11       51.88       47.80      4.31 o
  -2   1  11        0.13       -0.94      1.16 o
  -1   1  11       64.02       64.80      3.32 o
   0   1  11       63.10       68.84      3.31 o
   1   1  11       36.59       41.02      2.61 o
   2   1  11        0.09       -0.91      1.17 o
   3   1  11        4.00        2.79      1.58 o
   4   1  11      105.91      110.35      3.90 o
   5   1  11       83.50       80.97      3.52 o
   6   1  11       30.83       26.85      2.60 o
   7   1  11        1.50        3.81      1.78 o
   8   1  11        0.03        1.60      1.97 o
   9   1  11        3.69        4.25      2.17 o
  10   1  11        3.68        5.59      2.53 o
  11   1  11        0.45       -0.35      5.65 o
 -21   2  11        0.59       -0.16      2.05 o
 -20   2  11        3.07        5.79      1.89 o
 -19   2  11        5.77        6.67      1.85 o
 -18   2  11        0.00       -0.23      1.52 o
 -17   2  11        0.15        0.11      1.42 o
 -16   2  11        4.23        2.72      1.45 o
 -15   2  11       13.36       10.78      1.77 o
 -14   2  11        1.68        0.82      1.22 o
 -13   2  11      132.34      132.78      3.35 o
 -12   2  11        6.91        5.00      1.15 o
 -11   2  11        0.72       -0.85      0.85 o
 -10   2  11      250.36      245.37      4.91 o
  -9   2  11       36.11       39.93      2.32 o
  -8   2  11      229.18      212.52      4.75 o
  -7   2  11       57.32       58.10      2.55 o
  -6   2  11       38.50       42.62      2.19 o
  -5   2  11        0.09        0.36      1.51 o
  -4   2  11        4.53        8.07      1.93 o
  -3   2  11        6.26        5.43      1.87 o
  -2   2  11      173.08      177.38      5.72 o
  -1   2  11       21.17       23.28      2.09 o
   0   2  11       38.23       31.18      2.33 o
   1   2  11      130.39      134.39      5.53 o
   2   2  11       20.33       22.60      2.15 o
   3   2  11       20.66       18.84      1.99 o
   4   2  11        1.47        2.03      1.42 o
   5   2  11        1.64        2.66      1.75 o
   6   2  11        0.92        2.16      1.71 o
   7   2  11       11.47        9.49      1.97 o
   8   2  11        0.00        3.14      1.84 o
   9   2  11       12.37        7.59      2.65 o
  10   2  11        4.44        6.40      2.73 o
 -21   3  11        2.06       -0.10      2.30 o
 -20   3  11        4.72        1.96      1.98 o
 -19   3  11        4.61        1.97      1.94 o
 -18   3  11        0.48        0.51      1.78 o
 -17   3  11        0.03        1.43      1.77 o
 -16   3  11        0.30        2.22      1.69 o
 -15   3  11        1.62       -0.16      1.44 o
 -14   3  11       13.71       14.01      1.73 o
 -13   3  11       50.22       51.39      2.69 o
 -12   3  11        2.20        4.40      1.35 o
 -11   3  11        2.79        3.88      1.24 o
 -10   3  11        2.22        2.12      1.17 o
  -9   3  11      111.16      122.26      3.69 o
  -8   3  11       31.82       38.76      2.57 o
  -7   3  11      131.88      120.20      4.15 o
  -6   3  11        2.21        5.04      1.63 o
  -5   3  11       10.59       15.64      2.77 o
  -4   3  11        2.03        2.73      2.16 o
  -3   3  11      223.33      223.51     13.60 o
  -2   3  11       23.10       21.86      2.27 o
  -1   3  11       57.44       61.59      3.38 o
   0   3  11        4.34        4.22      1.80 o
   1   3  11        1.36       -0.97      1.64 o
   2   3  11       68.37       64.17      4.04 o
   3   3  11        0.24        0.84      1.57 o
   4   3  11        4.55        3.66      1.76 o
   5   3  11       20.24       23.88      2.42 o
   6   3  11        1.48        1.76      1.72 o
   7   3  11       19.23       18.23      2.50 o
   8   3  11       28.97       32.63      3.58 o
   9   3  11        3.70        5.69      2.88 o
  10   3  11       23.94       22.65      3.61 o
 -20   4  11       11.01       13.53      2.65 o
 -19   4  11        0.34        0.37      1.87 o
 -18   4  11       11.05       12.33      2.38 o
 -17   4  11        1.89        1.39      1.80 o
 -16   4  11       20.41       16.57      2.42 o
 -15   4  11        3.57        6.69      1.76 o
 -14   4  11       10.04        7.13      1.53 o
 -13   4  11       27.12       25.44      2.08 o
 -12   4  11       15.09       16.88      1.79 o
 -11   4  11       31.12       29.80      2.54 o
 -10   4  11       11.43        6.73      1.66 o
  -9   4  11        0.90        0.50      1.86 o
  -8   4  11        0.32        2.58      1.45 o
  -7   4  11       37.44       34.00      2.57 o
  -6   4  11        0.64        2.31      1.56 o
  -5   4  11      154.44      145.02      6.56 o
  -4   4  11       62.23       53.94      3.49 o
  -3   4  11        1.19        0.73      1.51 o
  -2   4  11        1.00        0.54      1.58 o
  -1   4  11       45.16       42.27      2.95 o
   0   4  11        3.55        3.49      1.82 o
   1   4  11        1.20       -1.68      1.68 o
   2   4  11        2.95        5.28      1.92 o
   3   4  11       65.99       69.21      3.84 o
   4   4  11        9.21        5.10      1.87 o
   5   4  11        2.35        3.75      1.89 o
   6   4  11        6.38       11.01      2.26 o
   7   4  11        2.95        5.35      2.23 o
   8   4  11        0.05        1.78      2.36 o
   9   4  11       17.02       16.21      3.33 o
 -20   5  11        3.26        1.94      2.65 o
 -19   5  11        0.76        0.80      2.04 o
 -18   5  11        0.30        0.04      1.86 o
 -17   5  11        0.58        1.04      1.91 o
 -16   5  11       11.28       14.79      2.39 o
 -15   5  11        1.84        1.12      1.39 o
 -14   5  11        1.68        0.70      1.38 o
 -13   5  11        1.73        2.64      1.54 o
 -12   5  11       17.71       13.29      2.19 o
 -11   5  11        3.39        1.06      1.61 o
 -10   5  11        7.84        6.73      1.99 o
  -9   5  11       13.40        9.60      1.82 o
  -8   5  11       15.74       17.65      2.08 o
  -7   5  11        6.58        7.10      1.70 o
  -6   5  11        7.67        1.86      1.78 o
  -5   5  11        0.03       -2.24      2.24 o
  -4   5  11      143.96      146.22      6.85 o
  -3   5  11       43.50       43.80      3.55 o
  -2   5  11        5.82        4.02      2.15 o
  -1   5  11        0.01        0.00      1.95 o
   0   5  11        0.86       -0.58      1.67 o
   1   5  11        9.23       10.23      2.12 o
   2   5  11       13.99       20.69      2.51 o
   3   5  11        3.85        6.32      2.16 o
   4   5  11        0.78        1.92      1.89 o
   5   5  11       36.41       32.26      2.81 o
   6   5  11       13.96       16.72      2.48 o
   7   5  11       23.62       30.03      3.92 o
   8   5  11        1.49        5.98      2.56 o
   9   5  11        0.16        3.23      2.64 o
 -19   6  11        0.69       -1.07      2.39 o
 -18   6  11        0.52        0.45      1.96 o
 -17   6  11        0.10        0.92      2.19 o
 -16   6  11        9.39        8.04      2.28 o
 -15   6  11        4.10        4.62      3.03 o
 -14   6  11        8.50        9.49      2.22 o
 -13   6  11        0.41       -1.38      1.63 o
 -12   6  11        2.07        0.47      1.71 o
 -11   6  11        3.71        0.95      1.71 o
 -10   6  11        6.73        9.16      2.08 o
  -9   6  11        0.09        1.12      1.62 o
  -8   6  11        3.13        5.21      1.74 o
  -7   6  11       20.03       14.81      3.51 o
  -6   6  11       39.06       42.30      3.33 o
  -5   6  11       16.14       18.64      3.33 o
  -4   6  11        8.40        8.19      2.31 o
  -3   6  11        0.54       -0.71      2.05 o
  -2   6  11        6.70        8.55      2.38 o
  -1   6  11       11.73       11.19      2.54 o
   0   6  11        0.38       -1.35      1.92 o
   1   6  11        0.00       -2.01      2.01 o
   2   6  11        1.74        2.99      2.36 o
   3   6  11       14.06       12.63      2.81 o
   4   6  11       11.99       11.30      2.53 o
   5   6  11        5.67        8.91      2.29 o
   6   6  11        0.00        2.31      2.20 o
   7   6  11        0.92        3.87      2.49 o
   8   6  11        0.04        3.95      3.03 o
 -17   7  11        0.66       -2.58      2.58 o
 -16   7  11        1.93        2.92      2.42 o
 -15   7  11        1.22        2.45      2.04 o
 -14   7  11        0.22        1.84      2.00 o
 -13   7  11        0.02       -0.62      1.80 o
 -12   7  11        1.05       -0.55      1.83 o
 -11   7  11        0.05        0.47      1.83 o
 -10   7  11        0.19       -0.54      1.87 o
  -9   7  11        2.46        5.43      1.91 o
  -8   7  11        0.33       -0.21      1.65 o
  -7   7  11        0.41       -0.76      1.58 o
  -6   7  11        5.57        5.43      2.71 o
  -5   7  11       24.96       23.38      2.59 o
  -4   7  11        5.82        2.60      2.07 o
  -3   7  11        0.77        0.45      2.09 o
  -2   7  11        0.07       -1.16      2.40 o
  -1   7  11        7.92        7.54      2.56 o
   0   7  11        5.09        9.76      2.74 o
   1   7  11        0.01        1.49      2.28 o
   2   7  11        1.08       -0.71      2.29 o
   3   7  11        8.36        9.17      2.81 o
   4   7  11        0.09        1.78      2.22 o
   5   7  11        2.71        4.01      3.59 o
   6   7  11        0.66        1.97      2.51 o
   7   7  11        3.18        2.13      4.08 o
 -16   8  11        0.10        1.38      2.29 o
 -15   8  11        0.11        0.45      2.18 o
 -14   8  11        4.44        5.07      2.65 o
 -13   8  11        0.25       -1.18      1.94 o
 -12   8  11        0.90        0.16      1.94 o
 -11   8  11        0.83        0.24      1.91 o
 -10   8  11        2.77        3.89      2.02 o
  -9   8  11       10.27        9.48      2.34 o
  -8   8  11        0.78        0.20      1.74 o
  -7   8  11        6.56        5.32      2.25 o
  -6   8  11        1.26        1.26      2.35 o
  -5   8  11        3.13        1.90      1.89 o
  -4   8  11        0.02        1.08      2.23 o
  -3   8  11       19.22       18.74      3.29 o
  -2   8  11        0.00        2.24      2.35 o
  -1   8  11        1.93        2.21      2.42 o
   0   8  11        0.23        1.84      2.94 o
   1   8  11        1.26        3.05      2.61 o
   2   8  11        0.96        2.36      2.88 o
   3   8  11        0.00       -0.67      2.55 o
   4   8  11        3.37        2.05      2.35 o
   5   8  11        0.15        4.70      2.67 o
 -14   9  11        0.94       -2.03      2.03 o
 -13   9  11        0.28       -0.01      2.10 o
 -12   9  11        0.49       -0.48      2.08 o
 -11   9  11        0.08        1.83      2.22 o
 -10   9  11        0.12       -1.90      1.95 o
  -9   9  11        0.57        2.66      2.07 o
  -8   9  11        0.01        2.61      1.74 o
  -7   9  11        0.85        3.71      1.87 o
  -6   9  11        0.00        2.35      2.77 o
  -5   9  11        2.05        0.25      2.00 o
  -4   9  11        0.01       -1.14      2.39 o
  -3   9  11        3.52        4.73      2.66 o
  -2   9  11        2.77        2.39      2.48 o
  -1   9  11        0.21        2.16      2.56 o
   0   9  11        4.19        1.84      2.75 o
   1   9  11        2.39        2.82      2.73 o
   2   9  11        0.07        0.35      2.70 o
   3   9  11        3.90        0.59      3.29 o
 -11  10  11        2.09        0.00      2.27 o
 -10  10  11        0.48        3.63      2.33 o
  -9  10  11        2.75        0.46      1.84 o
  -8  10  11        0.00       -1.47      1.82 o
  -7  10  11        9.32        8.90      2.48 o
  -6  10  11        1.97        3.81      2.29 o
  -5  10  11        0.06       -1.76      2.10 o
  -4  10  11        0.64       -2.38      2.38 o
  -3  10  11        0.25       -1.92      2.59 o
  -2  10  11        1.25        1.81      2.73 o
  -1  10  11        7.18        8.08      3.67 o
   0  10  11        1.26       -1.00      3.27 o
 -21   0  12        2.17        3.26      3.96 o
 -20   0  12        0.46        0.54      2.80 o
 -19   0  12        1.14       -2.07      2.07 o
 -18   0  12        0.06        1.52      2.00 o
 -17   0  12        0.34        0.45      1.83 o
 -16   0  12        6.39       14.85      2.57 o
 -15   0  12        0.30        1.42      1.85 o
 -14   0  12        6.61        6.52      2.11 o
 -13   0  12       12.37        9.46      3.11 o
 -12   0  12        0.82        0.33      1.24 o
 -11   0  12      304.46      321.60      7.50 o
 -10   0  12       14.69       16.47      1.77 o
  -9   0  12        4.83        9.94      1.70 o
  -8   0  12      521.91      480.70     13.29 o
  -7   0  12        1.97       -0.04      2.07 o
  -6   0  12       17.93       18.87      3.10 o
  -5   0  12        1.02        1.79      2.19 o
  -4   0  12       18.56       14.05      2.93 o
  -3   0  12        0.42        1.08      1.79 o
  -2   0  12        9.89        9.08      2.43 o
  -1   0  12       19.06       21.93      3.48 o
   0   0  12      258.70      243.60      9.13 o
   1   0  12        2.42        1.17      2.05 o
   2   0  12       43.27       34.50      3.28 o
   3   0  12       47.18       58.96      4.35 o
   4   0  12       23.89       25.81      3.34 o
   5   0  12       44.09       34.54      4.16 o
   6   0  12       20.24       23.09      3.76 o
   7   0  12        0.27        6.43      4.77 o
   8   0  12        0.33        5.62      3.10 o
   9   0  12        0.22        2.72      3.22 o
 -21   1  12        0.19        0.62      2.31 o
 -20   1  12       11.30       13.41      2.28 o
 -19   1  12        0.47        0.54      1.64 o
 -18   1  12        5.67        6.52      1.80 o
 -17   1  12        0.00        0.82      1.49 o
 -16   1  12        0.64       -0.70      1.24 o
 -15   1  12        0.44        0.63      1.22 o
 -14   1  12       11.25       11.13      1.48 o
 -13   1  12       43.31       44.49      2.11 o
 -12   1  12        0.15        0.72      0.88 o
 -11   1  12       15.78       22.47      1.43 o
 -10   1  12      108.93       95.03      2.59 o
  -9   1  12       10.16       11.05      1.20 o
  -8   1  12        5.44        5.46      1.18 o
  -7   1  12      183.01      177.71     12.03 o
  -6   1  12       62.39       64.73      4.70 o
  -5   1  12        0.02       -1.50      1.50 o
  -4   1  12        3.25        1.41      1.47 o
  -3   1  12       45.84       41.69      2.53 o
  -2   1  12        0.20       -0.04      1.29 o
  -1   1  12      117.78      123.56      6.04 o
   0   1  12       27.32       23.12      2.20 o
   1   1  12      134.30      144.58      4.05 o
   2   1  12       97.65       96.44      5.02 o
   3   1  12        0.15       -0.13      1.51 o
   4   1  12        0.06        0.95      1.67 o
   5   1  12        1.96        3.63      1.76 o
   6   1  12       16.35       16.40      2.37 o
   7   1  12        9.36       10.79      2.39 o
   8   1  12        3.04        3.22      2.24 o
   9   1  12        8.99        7.96      2.72 o
 -21   2  12        1.62       -0.69      2.48 o
 -20   2  12        3.43        5.10      1.94 o
 -19   2  12        4.86        3.46      1.76 o
 -18   2  12        0.37       -0.08      1.47 o
 -17   2  12        0.62       -0.98      1.41 o
 -16   2  12       17.77       18.57      2.12 o
 -15   2  12        0.46        0.17      1.25 o
 -14   2  12        8.53        5.11      1.37 o
 -13   2  12        0.45        0.12      1.09 o
 -12   2  12        0.68        1.91      1.00 o
 -11   2  12       30.25       28.97      1.79 o
 -10   2  12        6.36        5.11      1.17 o
  -9   2  12       14.08       10.05      1.42 o
  -8   2  12        5.32        7.37      1.58 o
  -7   2  12        4.05        5.68      1.91 o
  -6   2  12        0.18        1.83      1.74 o
  -5   2  12       95.48       87.09      4.40 o
  -4   2  12       21.67       15.58      2.42 o
  -3   2  12        0.03       -0.14      1.46 o
  -2   2  12        5.93        7.37      1.66 o
  -1   2  12        0.49        1.24      1.60 o
   0   2  12        0.41        2.41      1.74 o
   1   2  12       51.73       48.62      3.18 o
   2   2  12        0.26        0.97      1.79 o
   3   2  12       24.43       21.52      2.42 o
   4   2  12        1.08        0.37      1.82 o
   5   2  12       32.61       33.47      2.84 o
   6   2  12        1.57        4.79      2.07 o
   7   2  12        1.14        5.55      2.15 o
   8   2  12        6.84       10.39      2.70 o
   9   2  12        4.77        5.89      2.98 o
 -20   3  12        0.00        0.13      1.91 o
 -19   3  12        1.58        2.68      2.00 o
 -18   3  12        2.23        2.00      1.97 o
 -17   3  12       17.77       25.87      2.79 o
 -16   3  12        2.49        2.54      1.75 o
 -15   3  12       31.23       34.91      2.66 o
 -14   3  12       38.71       38.00      2.44 o
 -13   3  12        0.13        1.90      1.28 o
 -12   3  12        0.09        0.92      1.23 o
 -11   3  12        0.45       -0.81      1.10 o
 -10   3  12       13.43       12.98      1.97 o
  -9   3  12        0.05       -0.52      1.76 o
  -8   3  12        2.63        2.35      1.48 o
  -7   3  12      128.00      127.18      6.11 o
  -6   3  12       53.87       52.69      4.33 o
  -5   3  12       33.64       35.53      3.77 o
  -4   3  12        2.33       -0.37      2.16 o
  -3   3  12       69.06       70.46      7.35 o
  -2   3  12       25.35       21.79      2.36 o
  -1   3  12      104.68      104.13      4.26 o
   0   3  12       16.78       17.89      2.37 o
   1   3  12        0.27        0.16      1.70 o
   2   3  12        4.38        3.96      1.92 o
   3   3  12        1.94        3.36      1.79 o
   4   3  12        4.48        5.18      1.91 o
   5   3  12        1.88        4.77      2.02 o
   6   3  12        6.54        7.99      2.26 o
   7   3  12        1.59        2.33      2.53 o
   8   3  12        3.09        5.55      3.37 o
 -20   4  12        0.49        3.29      2.65 o
 -19   4  12        0.68       -0.08      1.94 o
 -18   4  12        0.00       -0.10      1.91 o
 -17   4  12        0.04        0.17      1.77 o
 -16   4  12        3.85        2.55      1.69 o
 -15   4  12        1.22        2.41      1.58 o
 -14   4  12        1.45       -0.96      1.31 o
 -13   4  12        0.35       -0.98      1.42 o
 -12   4  12        5.17        5.50      1.80 o
 -11   4  12       10.59        5.69      1.87 o
 -10   4  12        0.92       -1.97      1.97 o
  -9   4  12        1.10        3.35      1.55 o
  -8   4  12        1.39        4.02      1.61 o
  -7   4  12       20.99       25.42      3.41 o
  -6   4  12      114.86      121.31      6.59 o
  -5   4  12        0.24        2.59      2.44 o
  -4   4  12        5.54        7.62      2.63 o
  -3   4  12        3.18        6.73      2.59 o
  -2   4  12       29.03       24.57      2.50 o
  -1   4  12       12.95       11.17      2.80 o
   0   4  12        0.85        0.91      1.78 o
   1   4  12        0.49        1.38      1.75 o
   2   4  12        2.91        5.31      2.32 o
   3   4  12       17.94       13.38      2.18 o
   4   4  12        0.13       -1.04      1.76 o
   5   4  12        0.00        0.36      1.92 o
   6   4  12        0.79        3.03      2.35 o
   7   4  12        3.73        5.29      2.35 o
   8   4  12        5.46        5.33      3.06 o
 -19   5  12        3.36        7.53      2.69 o
 -18   5  12        5.28        0.58      1.98 o
 -17   5  12        0.39        0.70      2.05 o
 -16   5  12        0.83        1.06      1.86 o
 -15   5  12        2.95        2.08      1.68 o
 -14   5  12        0.30        0.01      1.73 o
 -13   5  12       12.39       15.21      2.37 o
 -12   5  12        8.17        9.96      2.10 o
 -11   5  12        1.55        1.03      1.70 o
 -10   5  12        0.21        1.55      1.53 o
  -9   5  12        2.39        3.25      1.63 o
  -8   5  12       29.22       28.86      2.51 o
  -7   5  12       40.47       40.15      4.11 o
  -6   5  12       12.23       20.22      3.34 o
  -5   5  12       22.01       25.71      5.93 o
  -4   5  12        3.26        0.76      2.68 o
  -3   5  12       79.30       83.69      5.27 o
  -2   5  12        0.71        0.99      2.11 o
  -1   5  12        0.46       -1.03      2.06 o
   0   5  12        9.20        5.10      2.31 o
   1   5  12        2.11        2.22      1.93 o
   2   5  12        0.43        1.15      1.95 o
   3   5  12        0.05       -1.81      1.81 o
   4   5  12        5.98        4.36      2.09 o
   5   5  12        0.06       -0.27      2.01 o
   6   5  12        2.66        2.11      2.16 o
   7   5  12        1.08        4.59      3.21 o
 -18   6  12        4.26        3.07      4.64 o
 -17   6  12        0.63        1.67      2.25 o
 -16   6  12        0.33        0.11      2.25 o
 -15   6  12        4.80        6.17      2.20 o
 -14   6  12        5.40        8.14      2.18 o
 -13   6  12        2.80        1.08      1.78 o
 -12   6  12        1.64        1.66      1.81 o
 -11   6  12        0.64        0.20      1.72 o
 -10   6  12        8.62        3.48      1.98 o
  -9   6  12       10.83       10.43      2.03 o
  -8   6  12        0.40        1.37      1.98 o
  -7   6  12        1.08        3.36      2.58 o
  -6   6  12        5.38        7.45      3.09 o
  -5   6  12       21.26       15.86      2.80 o
  -4   6  12        5.83        4.06      2.26 o
  -3   6  12       27.36       35.05      3.57 o
  -2   6  12       22.34       27.46      3.32 o
  -1   6  12        0.11       -2.18      2.18 o
   0   6  12        4.49        3.71      2.44 o
   1   6  12        0.31        5.36      2.47 o
   2   6  12        0.71        0.29      2.42 o
   3   6  12        0.20        0.93      3.29 o
   4   6  12        0.43        0.17      2.27 o
   5   6  12       21.29       19.99      3.03 o
   6   6  12        0.43       -0.55      2.39 o
 -17   7  12        0.00       -0.77      3.15 o
 -16   7  12        0.78       -1.08      3.91 o
 -15   7  12        2.16        1.22      2.04 o
 -14   7  12        0.03       -0.86      1.84 o
 -13   7  12        0.08       -0.74      1.89 o
 -12   7  12        0.12       -1.77      1.79 o
 -11   7  12        2.97        0.12      1.88 o
 -10   7  12        1.68        0.17      1.83 o
  -9   7  12        1.67        0.22      2.13 o
  -8   7  12        0.69        3.53      2.11 o
  -7   7  12        3.29        0.27      3.06 o
  -6   7  12        1.32       -1.24      2.10 o
  -5   7  12        4.46        5.68      2.46 o
  -4   7  12        2.27        6.06      2.38 o
  -3   7  12        0.67        0.93      2.32 o
  -2   7  12       11.44       13.49      2.87 o
  -1   7  12        1.22        1.44      2.45 o
   0   7  12        0.17        1.44      2.35 o
   1   7  12        0.03        5.81      2.69 o
   2   7  12        0.12       -1.64      2.42 o
   3   7  12        0.68       -0.81      2.52 o
   4   7  12        0.88        2.17      2.44 o
   5   7  12        0.98        0.96      2.43 o
 -15   8  12        1.44       -0.41      2.79 o
 -14   8  12        5.04        4.17      3.04 o
 -13   8  12        0.62        3.57      2.09 o
 -12   8  12        0.59       -1.79      1.79 o
 -11   8  12        1.23        0.41      1.99 o
 -10   8  12        1.34        1.84      2.05 o
  -9   8  12        0.01       -1.05      1.92 o
  -8   8  12        0.74        0.21      2.67 o
  -7   8  12        0.01        2.24      1.95 o
  -6   8  12        0.50        1.15      2.18 o
  -5   8  12       14.83       20.67      3.25 o
  -4   8  12       34.70       38.16      3.87 o
  -3   8  12        0.59        0.74      3.13 o
  -2   8  12        1.57        1.71      2.50 o
  -1   8  12        0.59        0.12      2.41 o
   0   8  12        0.51        1.95      2.57 o
   1   8  12        0.20        3.07      2.73 o
   2   8  12        0.36        1.73      2.74 o
   3   8  12        0.85       -0.50      3.43 o
 -12   9  12        0.01        0.06      2.17 o
 -11   9  12        0.03       -0.26      2.05 o
 -10   9  12        0.08        0.50      2.13 o
  -9   9  12        0.78        0.47      2.68 o
  -8   9  12        0.00       -1.04      1.97 o
  -7   9  12        9.26        6.91      2.33 o
  -6   9  12        0.57       -2.29      2.29 o
  -5   9  12        0.10       -2.39      2.46 o
  -4   9  12        2.37        7.60      2.86 o
  -3   9  12        2.26        4.06      2.69 o
  -2   9  12        4.23        4.84      2.75 o
  -1   9  12        0.24        4.12      2.85 o
   0   9  12        0.40        4.15      3.97 o
   1   9  12        1.80        3.75      6.80 o
  -7  10  12       18.11       26.06      4.44 o
  -6  10  12        0.10       -1.66      3.10 o
  -5  10  12        0.09       -0.85      3.20 o
 -20   1  13        0.10       -1.71      1.71 o
 -19   1  13       11.22       16.52      3.01 o
 -18   1  13        3.86        4.29      1.76 o
 -17   1  13        0.23        0.15      1.56 o
 -16   1  13        1.30        1.23      1.54 o
 -15   1  13        0.53        0.87      1.33 o
 -14   1  13        0.17        0.04      1.15 o
 -13   1  13       36.24       41.27      2.11 o
 -12   1  13       51.26       48.43      2.01 o
 -11   1  13       13.69       12.84      1.32 o
 -10   1  13        0.21        2.08      1.15 o
  -9   1  13       29.14       33.88      2.53 o
  -8   1  13        0.60        1.49      1.74 o
  -7   1  13        0.02        0.55      1.67 o
  -6   1  13        0.18       -0.79      1.79 o
  -5   1  13        0.08       -0.28      2.11 o
  -4   1  13        0.35       -1.67      1.67 o
  -3   1  13       24.73       22.88      2.87 o
  -2   1  13       37.84       29.20      2.90 o
  -1   1  13        0.74        1.44      1.69 o
   0   1  13       11.40       16.09      2.15 o
   1   1  13        1.05        1.43      1.60 o
   2   1  13        2.72        4.20      1.89 o
   3   1  13       21.51       26.70      2.45 o
   4   1  13        2.45        3.32      1.87 o
   5   1  13        1.35        0.38      1.74 o
   6   1  13        2.35        3.30      2.18 o
   7   1  13        0.04        1.54      2.37 o
 -20   2  13        3.24        4.27      2.37 o
 -19   2  13        0.62        1.32      1.71 o
 -18   2  13        2.54        4.68      1.76 o
 -17   2  13        5.25        2.36      1.66 o
 -16   2  13        0.59        1.83      1.51 o
 -15   2  13        6.45        7.02      1.57 o
 -14   2  13        1.76        0.99      1.18 o
 -13   2  13        0.08       -1.06      1.17 o
 -12   2  13        0.10        0.17      1.05 o
 -11   2  13        0.17       -0.19      1.12 o
 -10   2  13        1.14        0.83      1.28 o
  -9   2  13      104.36      105.32      4.71 o
  -8   2  13        6.91        7.73      2.02 o
  -7   2  13        0.29        1.43      1.90 o
  -6   2  13       34.37       31.16      3.78 o
  -5   2  13        1.67        4.72      2.02 o
  -4   2  13        6.99        8.55      1.98 o
  -3   2  13       26.14       27.20      2.59 o
  -2   2  13        0.14        0.10      1.60 o
  -1   2  13        4.49        2.34      2.11 o
   0   2  13       48.48       44.35      3.63 o
   1   2  13        0.20       -0.59      1.98 o
   2   2  13       32.92       30.52      2.74 o
   3   2  13        1.84        2.75      1.89 o
   4   2  13        2.63        1.82      1.94 o
   5   2  13        6.32        9.15      2.33 o
   6   2  13        0.14        2.09      2.13 o
   7   2  13        4.88        5.60      2.31 o
 -20   3  13        0.03       -0.24      2.41 o
 -19   3  13        7.48       12.72      2.46 o
 -18   3  13        1.64        2.60      1.99 o
 -17   3  13        0.58        1.25      1.82 o
 -16   3  13        0.42       -1.39      1.50 o
 -15   3  13        3.01        5.15      1.66 o
 -14   3  13        0.05       -0.90      1.31 o
 -13   3  13        0.70       -0.01      1.47 o
 -12   3  13        1.58        0.92      1.67 o
 -11   3  13        5.82        5.67      1.66 o
 -10   3  13        6.74        2.26      1.70 o
  -9   3  13        0.60        0.45      2.04 o
  -8   3  13        3.85        6.98      2.52 o
  -7   3  13        8.59        9.69      2.71 o
  -6   3  13       37.54       34.73      3.85 o
  -5   3  13      102.48       88.66      5.77 o
  -4   3  13        4.70        5.05      1.85 o
  -3   3  13        0.00        0.58      1.62 o
  -2   3  13       13.70       12.26      2.53 o
  -1   3  13       11.60       17.11      2.33 o
   0   3  13       11.16       11.63      2.26 o
   1   3  13        0.44        2.87      1.84 o
   2   3  13        0.11        0.29      1.93 o
   3   3  13        2.67        2.80      2.10 o
   4   3  13        8.75       10.29      2.32 o
   5   3  13        1.43        0.88      2.04 o
   6   3  13        0.12        4.39      2.26 o
   7   3  13        0.19        3.79      2.35 o
 -19   4  13        1.97        6.30      2.58 o
 -18   4  13        0.05        2.13      1.96 o
 -17   4  13        0.11       -2.04      2.04 o
 -16   4  13        0.35        1.11      1.83 o
 -15   4  13        0.08       -1.58      1.70 o
 -14   4  13        0.03       -1.11      1.46 o
 -13   4  13        1.60       -0.71      1.67 o
 -12   4  13        3.74        2.44      1.76 o
 -11   4  13       10.31       10.74      2.56 o
 -10   4  13        0.78        0.20      1.82 o
  -9   4  13        0.12        1.67      2.22 o
  -8   4  13        0.99        1.05      2.23 o
  -7   4  13        9.21        4.80      2.95 o
  -6   4  13       35.83       38.04      4.11 o
  -5   4  13       22.38       27.18      3.72 o
  -4   4  13        1.68        2.40      2.12 o
  -3   4  13       44.29       33.70      3.33 o
  -2   4  13        3.37        3.49      1.92 o
  -1   4  13        0.02        1.28      1.88 o
   0   4  13        2.73        1.95      1.91 o
   1   4  13        4.57        2.28      2.11 o
   2   4  13        0.02        1.98      2.07 o
   3   4  13        2.41        4.71      2.01 o
   4   4  13        1.59        0.24      2.23 o
   5   4  13        4.71        5.69      2.49 o
   6   4  13        3.08        4.79      2.37 o
 -18   5  13        0.97       -0.60      2.82 o
 -17   5  13        0.26       -1.14      1.89 o
 -16   5  13        0.36       -0.42      1.84 o
 -15   5  13        3.14        2.97      2.02 o
 -14   5  13        1.51       -1.61      1.77 o
 -13   5  13        0.09        0.14      1.78 o
 -12   5  13        6.18        7.59      2.09 o
 -11   5  13        1.36       -1.46      1.46 o
 -10   5  13        0.59       -0.02      1.98 o
  -9   5  13        1.68       -0.13      1.90 o
  -8   5  13        0.45       -0.05      2.31 o
  -7   5  13        1.40       -0.51      2.36 o
  -6   5  13        5.79        9.04      2.89 o
  -5   5  13       22.23       12.92      2.81 o
  -4   5  13        0.00        4.82      2.29 o
  -3   5  13        8.22        7.42      2.46 o
  -2   5  13        7.58        5.53      2.47 o
  -1   5  13        0.08        1.19      2.24 o
   0   5  13        0.88        2.87      2.36 o
   1   5  13        6.43        6.40      2.60 o
   2   5  13        0.39        0.29      2.46 o
   3   5  13        0.97       -0.17      2.17 o
   4   5  13        0.06        0.02      2.01 o
   5   5  13        2.25       -0.70      2.11 o
 -17   6  13        0.06       -0.69      2.42 o
 -16   6  13        0.44        0.96      2.32 o
 -15   6  13        0.34        0.20      1.98 o
 -14   6  13        3.83        4.06      2.15 o
 -13   6  13        0.94       -0.39      1.81 o
 -12   6  13        2.17        1.50      1.87 o
 -11   6  13        0.18        2.12      1.93 o
 -10   6  13        1.76        1.85      2.20 o
  -9   6  13        2.68        0.22      2.64 o
  -8   6  13        0.23        0.33      2.41 o
  -7   6  13        0.12        0.35      2.59 o
  -6   6  13        1.06        2.69      2.69 o
  -5   6  13       14.98       19.93      3.04 o
  -4   6  13       22.22       18.09      3.67 o
  -3   6  13        1.93        4.12      2.43 o
  -2   6  13       20.41       19.80      3.10 o
  -1   6  13        0.02        3.93      2.49 o
   0   6  13        0.78       -2.24      2.24 o
   1   6  13        0.42        2.49      2.56 o
   2   6  13        0.13        5.65      2.72 o
   3   6  13        0.20        2.12      2.43 o
   4   6  13        1.10        0.36      2.54 o
 -15   7  13        0.12       -1.87      1.94 o
 -14   7  13        0.21       -0.46      1.97 o
 -13   7  13        2.68        1.94      2.18 o
 -12   7  13        2.39       -0.21      2.03 o
 -11   7  13        0.03        0.39      1.91 o
 -10   7  13        0.00       -1.57      2.28 o
  -9   7  13        0.76       -1.15      3.13 o
  -8   7  13        3.29        6.94      2.98 o
  -7   7  13        1.01        2.40      3.19 o
  -6   7  13        0.42        0.58      2.32 o
  -5   7  13        0.24        3.17      2.42 o
  -4   7  13       22.94       26.52      3.44 o
  -3   7  13        0.47        1.15      2.45 o
  -2   7  13        1.77        5.83      2.74 o
  -1   7  13        5.72        8.44      2.93 o
   0   7  13        3.38        5.75      2.72 o
   1   7  13        2.08        5.71      4.16 o
   2   7  13        1.18       -0.69      2.67 o
   3   7  13        0.70       -1.89      2.87 o
 -13   8  13        1.03        0.90      2.17 o
 -12   8  13        0.05       -1.86      2.09 o
 -11   8  13        0.50       -0.04      2.65 o
 -10   8  13        0.01        0.46      2.60 o
  -9   8  13        0.13       -1.41      3.06 o
  -8   8  13        1.88        5.14      3.19 o
  -7   8  13        0.56       -0.87      2.34 o
  -6   8  13        3.93        6.28      3.01 o
  -5   8  13       10.30       14.38      3.16 o
  -4   8  13        1.65       -2.40      2.40 o
  -3   8  13        0.41        6.64      2.83 o
  -2   8  13        0.46       -1.53      3.04 o
  -1   8  13        5.67        9.52      3.24 o
   0   8  13        2.86        8.48      3.08 o
 -10   9  13        0.01       -1.57      3.41 o
  -9   9  13        2.72        1.21      2.64 o
  -8   9  13        0.31        0.15      3.12 o
  -7   9  13        0.54       -1.50      2.94 o
  -6   9  13        1.00        2.23      4.01 o
  -5   9  13        4.95        4.24      3.45 o
  -4   9  13        0.50        5.28      3.39 o
  -3   9  13        1.15        4.15      3.35 o
 -19   0  14        1.40       -0.60      2.73 o
 -18   0  14        2.16        0.21      4.16 o
 -17   0  14        7.66        3.67      2.42 o
 -16   0  14       13.88       19.87      3.09 o
 -15   0  14       27.25       23.55      3.07 o
 -14   0  14        1.17        1.40      1.96 o
 -13   0  14       68.87       67.09      3.78 o
 -12   0  14        7.74        7.70      2.15 o
 -11   0  14       24.99       27.44      3.69 o
 -10   0  14        0.14        3.03      3.49 o
  -9   0  14        0.78        1.64      3.46 o
  -8   0  14       18.40       18.92      4.89 o
  -7   0  14       27.77       21.98      5.22 o
  -6   0  14        0.08       -1.06      2.55 o
  -5   0  14       16.75       10.65      4.08 o
  -4   0  14       13.83       13.02      6.53 o
  -3   0  14        3.00        1.09      2.77 o
  -2   0  14       22.69       20.19      5.21 o
  -1   0  14       60.76       56.58      4.10 o
   0   0  14        0.90        0.54      2.13 o
   1   0  14       31.54       28.87      3.29 o
   2   0  14       21.24       21.72      3.05 o
   3   0  14        2.55        1.00      2.88 o
   4   0  14       17.77       16.86      3.69 o
   5   0  14        8.62        9.96      3.64 o
   6   0  14        2.39        3.85      4.37 o
 -19   1  14        0.24       -0.89      1.69 o
 -18   1  14        0.00       -0.73      1.65 o
 -17   1  14        0.02       -0.32      1.60 o
 -16   1  14        7.76       15.07      2.07 o
 -15   1  14        1.99        1.01      1.54 o
 -14   1  14        3.29        5.12      1.62 o
 -13   1  14        1.89        2.64      1.90 o
 -12   1  14        0.57        1.73      1.08 o
 -11   1  14        8.46        7.45      1.79 o
 -10   1  14        6.84        4.79      1.95 o
  -9   1  14        0.64        1.28      1.75 o
  -8   1  14        0.05       -0.19      1.64 o
  -7   1  14       21.99       21.45      2.69 o
  -6   1  14        7.96       14.29      2.68 o
  -5   1  14        0.20        2.63      1.94 o
  -4   1  14        8.69        6.24      3.48 o
  -3   1  14        4.41        1.54      2.01 o
  -2   1  14       10.34       13.63      2.06 o
  -1   1  14        0.04       -0.31      1.65 o
   0   1  14       31.51       30.66      3.37 o
   1   1  14        3.84        6.64      2.08 o
   2   1  14        0.13        0.65      2.00 o
   3   1  14        0.29        3.94      2.08 o
   4   1  14        2.31        1.45      2.08 o
   5   1  14        4.16        5.47      2.55 o
   6   1  14        3.56        2.81      6.17 o
 -19   2  14        0.11        1.60      2.05 o
 -18   2  14        0.51        1.17      1.92 o
 -17   2  14        0.25       -0.13      1.81 o
 -16   2  14        3.25        1.38      1.61 o
 -15   2  14        0.00       -0.50      1.51 o
 -14   2  14        0.03       -0.73      1.31 o
 -13   2  14        0.07        1.17      1.45 o
 -12   2  14       18.20       24.50      2.10 o
 -11   2  14        0.01        0.50      1.70 o
 -10   2  14       13.11       16.01      2.38 o
  -9   2  14       16.91       16.96      2.53 o
  -8   2  14       34.29       31.77      3.08 o
  -7   2  14        6.17        4.36      2.05 o
  -6   2  14       11.51       10.69      2.37 o
  -5   2  14        5.02        5.48      2.11 o
  -4   2  14       20.94       18.24      2.69 o
  -3   2  14        2.14        3.60      2.02 o
  -2   2  14        1.17       -1.89      1.89 o
  -1   2  14        0.07        0.74      2.05 o
   0   2  14        2.93        3.92      2.27 o
   1   2  14        0.17        1.81      1.92 o
   2   2  14       16.17       16.03      2.47 o
   3   2  14        2.90        3.68      2.06 o
   4   2  14        8.95        9.31      2.39 o
   5   2  14        0.72        2.35      2.16 o
 -19   3  14        2.58        2.49      2.36 o
 -18   3  14        0.02        1.22      1.98 o
 -17   3  14        5.17        6.90      2.46 o
 -16   3  14        6.42        5.48      2.06 o
 -15   3  14        0.04        1.97      2.13 o
 -14   3  14        0.00        1.02      1.53 o
 -13   3  14        2.53        1.21      1.74 o
 -12   3  14        2.23        1.16      1.71 o
 -11   3  14        3.55        3.72      1.93 o
 -10   3  14       22.75       18.54      3.05 o
  -9   3  14        5.53        7.54      2.59 o
  -8   3  14        0.09        1.71      2.29 o
  -7   3  14        6.79        3.01      2.49 o
  -6   3  14        1.92        2.56      3.19 o
  -5   3  14        3.16        2.40      2.13 o
  -4   3  14        0.04        1.32      1.77 o
  -3   3  14        0.92        3.23      1.91 o
  -2   3  14        3.31        7.32      2.00 o
  -1   3  14        0.10        1.14      1.85 o
   0   3  14        1.24       -0.04      2.15 o
   1   3  14        1.12        0.31      1.93 o
   2   3  14        0.06        2.74      2.41 o
   3   3  14        0.56        2.58      2.15 o
   4   3  14        0.08        3.21      2.14 o
   5   3  14        0.13        1.84      2.26 o
 -18   4  14        0.50        3.14      2.84 o
 -17   4  14        0.29        0.08      1.90 o
 -16   4  14        0.03       -1.76      1.76 o
 -15   4  14        0.17       -1.11      1.99 o
 -14   4  14        5.94        7.22      2.14 o
 -13   4  14        0.91        2.37      1.88 o
 -12   4  14        2.80        5.74      2.43 o
 -11   4  14        3.99        5.28      2.28 o
 -10   4  14        0.90        1.03      2.42 o
  -9   4  14        1.79       -1.60      2.95 o
  -8   4  14        0.63        1.31      2.35 o
  -7   4  14        4.66        1.91      2.56 o
  -6   4  14        2.32        5.10      2.65 o
  -5   4  14        4.64        5.41      2.30 o
  -4   4  14        8.76        6.30      2.83 o
  -3   4  14        0.02        0.82      2.12 o
  -2   4  14        1.55        3.93      2.29 o
  -1   4  14        3.90        7.69      2.57 o
   0   4  14        3.05        6.20      2.18 o
   1   4  14        0.47        0.63      2.33 o
   2   4  14       14.18       18.84      2.78 o
   3   4  14        2.34        3.27      2.31 o
   4   4  14        0.71        2.87      2.25 o
 -17   5  14        0.65       -1.72      2.25 o
 -16   5  14        1.37        1.54      2.30 o
 -15   5  14        0.58       -0.06      1.96 o
 -14   5  14        0.09       -0.70      1.88 o
 -13   5  14        3.64        6.44      2.27 o
 -12   5  14        0.02        4.95      2.48 o
 -11   5  14        0.08        2.19      2.34 o
 -10   5  14        1.98        7.29      2.78 o
  -9   5  14        0.93        3.45      2.67 o
  -8   5  14        0.15        2.46      2.80 o
  -7   5  14        0.95        1.94      2.62 o
  -6   5  14        6.13        7.89      2.53 o
  -5   5  14        2.25        5.64      2.40 o
  -4   5  14        1.90        6.54      2.53 o
  -3   5  14        6.92        8.83      2.61 o
  -2   5  14       15.05       13.46      2.95 o
  -1   5  14        0.19        0.19      2.36 o
   0   5  14        4.33        3.25      2.56 o
   1   5  14        3.24        3.87      2.72 o
   2   5  14        0.05        3.75      2.34 o
   3   5  14        0.02       -2.40      2.53 o
 -16   6  14        1.05        1.93      2.37 o
 -15   6  14        0.85        1.40      2.09 o
 -14   6  14        0.80        1.48      2.52 o
 -13   6  14        4.44       12.86      2.52 o
 -12   6  14        0.13       -0.14      2.29 o
 -11   6  14        0.12       -1.35      2.24 o
 -10   6  14        0.72        6.31      2.74 o
  -9   6  14        0.00        3.98      4.22 o
  -8   6  14        0.00        0.14      2.58 o
  -7   6  14        0.40       -2.13      3.57 o
  -6   6  14        2.74        1.54      2.51 o
  -5   6  14        5.94        7.86      2.71 o
  -4   6  14       15.35       21.14      3.23 o
  -3   6  14        1.93        8.47      2.83 o
  -2   6  14        1.32       -0.78      2.49 o
  -1   6  14        4.25        2.00      2.66 o
   0   6  14        0.14        2.68      2.68 o
   1   6  14        0.10        0.77      2.57 o
   2   6  14        0.02       -0.34      2.40 o
 -14   7  14        0.23       -1.79      2.01 o
 -13   7  14        1.00       -0.74      2.32 o
 -12   7  14        0.02       -0.58      2.47 o
 -11   7  14        0.07       -2.32      2.32 o
 -10   7  14        0.46       -1.34      3.10 o
  -9   7  14        0.03       -1.18      2.79 o
  -8   7  14        0.00        0.96      2.86 o
  -7   7  14        0.42       -2.20      2.20 o
  -6   7  14        3.41        4.47      2.67 o
  -5   7  14        0.96       -1.87      3.26 o
  -4   7  14        0.67        0.48      2.54 o
  -3   7  14        7.96        9.99      3.04 o
  -2   7  14        0.58        5.26      2.81 o
  -1   7  14        0.46        1.76      4.16 o
   0   7  14        0.01        0.27      2.73 o
 -11   8  14        1.06        0.12      4.81 o
 -10   8  14        0.50       -1.19      3.54 o
  -9   8  14        0.12       -1.81      3.87 o
  -8   8  14        1.81        3.31      3.41 o
  -7   8  14        0.03        4.61      2.78 o
  -6   8  14        8.30       13.93      3.07 o
  -5   8  14        2.11        5.18      2.76 o
  -4   8  14        2.96        6.82      4.56 o
  -3   8  14        2.65        1.99      3.99 o
 -18   1  15        1.89        3.20      1.89 o
 -17   1  15        0.77       -0.76      1.67 o
 -16   1  15        0.01        0.60      1.67 o
 -15   1  15        0.00       -0.10      1.57 o
 -14   1  15       20.27       25.67      2.66 o
 -13   1  15        0.48        2.46      3.64 o
 -12   1  15        4.55        1.02      2.29 o
 -11   1  15       14.35       14.91      3.00 o
 -10   1  15        4.08        4.64      2.39 o
  -9   1  15        0.24        0.30      2.19 o
  -8   1  15        3.56        1.49      2.28 o
  -7   1  15        0.20       -1.75      2.18 o
  -6   1  15        0.02       -2.08      2.08 o
  -5   1  15       12.50       11.58      2.51 o
  -4   1  15        7.81       10.12      2.32 o
  -3   1  15        0.26       -0.19      1.92 o
  -2   1  15        3.32        4.95      1.90 o
  -1   1  15        0.29       -0.21      1.80 o
   0   1  15        3.34        4.93      2.14 o
   1   1  15        2.49        0.88      2.01 o
   2   1  15        5.33        3.96      2.15 o
   3   1  15        0.27        1.12      2.34 o
 -18   2  15        0.25        1.05      2.01 o
 -17   2  15        0.06        0.87      2.23 o
 -16   2  15        2.89        2.29      2.30 o
 -15   2  15        1.65        0.31      1.79 o
 -14   2  15        3.41        2.51      2.32 o
 -13   2  15        5.87        3.23      2.19 o
 -12   2  15        0.06        3.89      2.24 o
 -11   2  15        3.62        2.99      2.02 o
 -10   2  15        0.01        0.98      1.84 o
  -9   2  15        1.67        3.73      2.04 o
  -8   2  15        2.44       -0.92      1.78 o
  -7   2  15        2.55        2.72      2.09 o
  -6   2  15        0.01        1.26      2.44 o
  -5   2  15        0.31       -0.55      2.54 o
  -4   2  15        0.40        0.34      2.26 o
  -3   2  15        1.06        2.50      2.12 o
  -2   2  15        3.79        6.89      2.34 o
  -1   2  15        3.07        4.60      2.19 o
   0   2  15        5.86        7.01      2.17 o
   1   2  15        3.18        2.79      2.10 o
   2   2  15        1.16        2.75      2.19 o
   3   2  15        5.68       11.51      2.54 o
 -17   3  15        0.01       -0.93      1.90 o
 -16   3  15        0.72        0.58      1.89 o
 -15   3  15        0.02        1.54      2.11 o
 -14   3  15        0.53        3.22      2.34 o
 -13   3  15        0.28        0.73      2.27 o
 -12   3  15        1.58        6.34      3.04 o
 -11   3  15        0.00        1.00      2.35 o
 -10   3  15        0.04       -0.75      2.30 o
  -9   3  15        5.11       10.22      2.92 o
  -8   3  15        0.87        2.90      2.54 o
  -7   3  15        1.43        1.85      2.44 o
  -6   3  15        2.85        4.47      2.79 o
  -5   3  15        2.25        0.42      2.13 o
  -4   3  15        0.61        3.41      1.89 o
  -3   3  15        0.93        1.11      2.15 o
  -2   3  15        0.00        1.49      2.25 o
  -1   3  15        0.72        2.46      2.99 o
   0   3  15        0.57        6.30      2.51 o
   1   3  15        0.28        0.71      2.24 o
   2   3  15       10.97       11.43      2.46 o
   3   3  15        3.85        0.06      5.98 o
 -16   4  15        0.04       -0.96      2.11 o
 -15   4  15        0.00       -2.05      2.05 o
 -14   4  15        3.15        2.93      3.13 o
 -13   4  15        0.19       -1.86      2.21 o
 -12   4  15        0.02       -1.98      2.82 o
 -11   4  15        0.02        1.07      2.43 o
 -10   4  15        5.87        2.32      3.71 o
  -9   4  15        1.01        3.39      2.63 o
  -8   4  15        3.95        4.54      2.68 o
  -7   4  15        1.01        3.23      2.77 o
  -6   4  15        2.89        5.72      2.31 o
  -5   4  15        1.52        5.59      2.43 o
  -4   4  15        0.13       -0.84      3.03 o
  -3   4  15        0.03        2.20      2.33 o
  -2   4  15        1.23        1.26      2.45 o
  -1   4  15        0.10        1.88      3.00 o
   0   4  15        0.87       -0.69      2.77 o
   1   4  15        1.87        0.81      2.56 o
   2   4  15        0.72        2.52      2.41 o
 -15   5  15        8.88        9.85      2.49 o
 -14   5  15        0.86       -1.81      2.28 o
 -13   5  15        0.74        0.57      2.50 o
 -12   5  15        0.01        4.91      3.35 o
 -11   5  15        0.18        1.49      3.09 o
 -10   5  15        0.71        4.26      3.37 o
  -9   5  15        0.48       -0.53      3.64 o
  -8   5  15        0.05        1.54      2.76 o
  -7   5  15        0.50        4.40      2.86 o
  -6   5  15        0.00       -1.42      2.25 o
  -5   5  15        0.00        0.79      2.34 o
  -4   5  15        6.80        6.73      2.63 o
  -3   5  15        4.55        7.37      2.77 o
  -2   5  15        0.13        1.98      2.54 o
  -1   5  15        0.63        2.85      2.56 o
   0   5  15        9.20       11.52      3.90 o
 -14   6  15        0.96        6.55      4.55 o
 -13   6  15        0.38        0.65      2.50 o
 -12   6  15        4.22        0.41      3.20 o
 -11   6  15        1.42        7.64      3.87 o
 -10   6  15        0.45        1.59      3.35 o
  -9   6  15        0.17        4.01      2.97 o
  -8   6  15        1.57        8.61      3.63 o
  -7   6  15        1.16        4.86      2.59 o
  -6   6  15        0.15        4.43      2.58 o
  -5   6  15        2.51        6.67      2.74 o
  -4   6  15        6.16        5.32      3.06 o
  -3   6  15        2.71        0.07      4.08 o
  -2   6  15        1.63        4.40      3.44 o
  -1   6  15        2.43       11.55      3.18 o
 -10   7  15        0.26        1.57      3.51 o
  -9   7  15        0.81        9.04      5.16 o
  -8   7  15        0.54        1.95      3.78 o
  -7   7  15        2.30        5.71      2.81 o
  -6   7  15        2.09        6.36      2.87 o
  -5   7  15        0.04        1.11      2.60 o
  -4   7  15        0.30        1.55      2.72 o
 -17   0  16        0.46       -2.62      2.62 o
 -16   0  16        0.28        3.54      4.43 o
 -15   0  16        0.86        3.93      4.21 o
 -13   0  16        0.61       -0.79      6.01 o
 -12   0  16        0.01        1.92      3.21 o
 -11   0  16        2.12        3.01      3.15 o
 -10   0  16        1.42       -0.61      3.07 o
  -9   0  16        3.51        5.64      3.50 o
  -8   0  16        0.36        1.79      3.19 o
  -7   0  16        0.06        1.65      3.40 o
  -6   0  16        0.47        0.35      3.23 o
  -5   0  16        1.38        2.72      3.33 o
  -4   0  16        0.23        0.09      5.29 o
  -3   0  16       12.31       19.30      4.55 o
  -2   0  16        0.35        1.60      2.75 o
  -1   0  16        1.83       -2.53      2.61 o
   0   0  16        3.86        3.27      2.99 o
   1   0  16        0.32        1.82      3.79 o
 -17   1  16        0.29        0.67      2.51 o
 -16   1  16        2.27        2.75      3.07 o
 -15   1  16        6.38        3.83      4.46 o
 -13   1  16        3.05        2.19      4.02 o
 -12   1  16        2.93        0.98      2.36 o
 -11   1  16        0.26       -2.29      2.29 o
 -10   1  16        0.62        1.72      2.73 o
  -9   1  16        3.94        7.98      2.71 o
  -8   1  16        9.00        7.49      2.81 o
  -7   1  16        0.05        2.12      2.46 o
  -6   1  16        3.78        3.76      2.47 o
  -5   1  16        6.23       11.24      2.86 o
  -4   1  16        0.08        0.23      2.29 o
  -3   1  16       16.14       17.75      2.76 o
  -2   1  16        1.58        1.73      3.19 o
  -1   1  16        4.08        7.35      2.51 o
   0   1  16        0.49        4.25      2.35 o
   1   1  16        4.68        5.86      2.56 o
 -16   2  16        0.46        7.70      4.87 o
 -15   2  16        1.36        5.66      4.59 o
 -13   2  16        0.97        2.40      4.04 o
 -12   2  16       13.28       17.67      4.16 o
 -11   2  16        0.13       -0.76      3.14 o
 -10   2  16        0.51        0.64      3.11 o
  -9   2  16        0.00        1.31      4.82 o
  -8   2  16        2.03        2.61      2.52 o
  -7   2  16        0.17        1.60      2.62 o
  -6   2  16        1.69        0.21      2.57 o
  -5   2  16        0.54        0.37      2.58 o
  -4   2  16        0.07        0.25      2.25 o
  -3   2  16        0.90        6.32      2.52 o
  -2   2  16        1.78        5.73      2.38 o
  -1   2  16        1.65        4.17      2.12 o
   0   2  16        0.96       -0.02      2.00 o
 -15   3  16        1.50        0.18      3.13 o
 -14   3  16        3.75        7.87      3.39 o
 -13   3  16        0.43        0.94      2.85 o
 -12   3  16        9.08        9.10      3.53 o
 -11   3  16        0.04        2.03      3.72 o
 -10   3  16        5.89        8.26      3.75 o
  -9   3  16        6.89        4.31      2.71 o
  -8   3  16        0.04       -1.63      2.47 o
  -7   3  16        0.05        4.55      2.76 o
  -6   3  16        0.01        1.08      2.82 o
  -5   3  16        3.79        6.53      3.07 o
  -4   3  16        0.78        2.41      3.47 o
  -3   3  16        2.44        4.41      3.14 o
  -2   3  16        0.41        4.56      2.84 o
  -1   3  16        0.22        2.50      2.49 o
   0   3  16        2.17        6.84      2.25 o
 -14   4  16        3.11        5.91      3.28 o
 -13   4  16        0.14       -2.76      2.76 o
 -12   4  16        5.49        6.98      3.55 o
 -11   4  16        1.65        1.15      2.51 o
 -10   4  16        0.34        1.99      2.60 o
  -9   4  16        4.57        3.66      2.95 o
  -8   4  16        0.00        0.16      3.15 o
  -7   4  16        2.51        4.61      2.49 o
  -6   4  16        4.92        9.70      2.81 o
  -5   4  16        1.79        0.96      2.44 o
  -4   4  16        0.70        2.72      3.70 o
  -3   4  16        0.19        0.82      3.00 o
  -2   4  16        5.35       10.79      3.60 o
  -1   4  16        0.25        0.78      3.76 o
 -13   5  16        0.65        3.34      3.38 o
 -12   5  16        1.41       -2.39      3.22 o
 -11   5  16        0.12       -0.65      6.04 o
 -10   5  16        1.33        1.72      3.31 o
  -9   5  16        5.66       14.34      3.47 o
  -8   5  16        2.55        5.06      3.13 o
  -7   5  16        0.90        1.39      3.43 o
  -6   5  16        1.20        0.28      2.62 o
  -5   5  16        0.01        2.94      2.58 o
  -4   5  16        0.02        5.78      2.76 o
  -3   5  16        0.09        2.87      2.74 o
  -8   6  16        1.59        4.06      2.96 o
  -7   6  16        0.09        5.71      5.59 o
 -13   1  17        0.30        6.00      8.14 o
 -12   1  17        5.48        3.93      2.71 o
 -11   1  17        0.98        2.31      2.44 o
 -10   1  17        0.74       -0.39      2.32 o
  -9   1  17        0.02       -0.85      2.65 o
  -8   1  17        1.88        5.25      2.55 o
  -7   1  17        4.74        4.29      2.69 o
  -6   1  17        0.52        0.82      2.51 o
  -5   1  17        0.28        2.64      2.72 o
  -4   1  17        5.54        9.21      3.81 o
  -3   1  17        0.03        5.92      2.87 o
 -13   2  17        1.09        1.91      4.31 o
 -12   2  17        1.35        6.30      6.39 o
 -11   2  17        0.02        3.91      5.80 o
 -10   2  17        0.68        5.62      4.18 o
  -9   2  17        0.52        2.87      3.63 o
  -8   2  17        0.09        4.62      3.87 o
  -7   2  17        1.28        2.28      5.71 o
  -6   2  17        0.03        2.93      4.76 o
  -5   2  17        0.48        5.95      3.02 o
  -4   2  17        0.71        4.82      2.76 o
  -3   2  17        2.54        7.21      2.86 o
 -12   3  17        0.00        4.43      4.63 o
 -11   3  17        0.34        2.98      4.37 o
 -10   3  17        2.62       10.19      6.84 o
  -9   3  17        1.01        5.58      3.11 o
  -8   3  17        0.61        5.06      3.21 o
  -7   3  17        0.46        0.30      2.95 o
  -6   3  17        0.75        0.84      2.96 o
  -5   3  17        0.00        0.37      3.02 o
  -4   3  17        0.15       -0.47      4.85 o
 -10   4  17        5.41       15.26      5.65 o
  -9   4  17        0.27        3.32      3.06 o
  -8   4  17        0.01        2.65      2.51 o
  -7   4  17        4.71        8.51      5.66 o
 
